# Supplementary material for: Gasdermin E mediates resistance of pancreatic adenocarcinoma to enzymatic digestion through a YBX1–mucin pathway
Source: Nat Cell Biol. 2022 Mar 15;24(3):364–72. doi: 10.1038/s41556-022-00857-4 (PMC8924000; doi:10.1038/s41556-022-00857-4)
Supplement: Supplementary file 2 — Supplementary Table 1: GSDME-SG/Flag-GSDME-AsPC-1 cells were treated with Try/Chy for 48 h. Cell lysates were immunoprecipitated with anti-Flag or anti-IgG antibody for mass spectrometry. Supplementary Table 2: Clinical information of patients with PDAC. [file 41556_2022_857_MOESM2_ESM.xlsx]

## Sheet: Table 1
Protein IDs	Majority protein IDs	Protein names	Gene names	Fasta headers	Number of proteins	Peptides	Razor + unique peptides	Unique peptides	Peptides FLAG_2	Peptides IgG_2	Razor + unique peptides FLAG_2	Razor + unique peptides IgG_2	Unique peptides FLAG_2	Unique peptides IgG_2	Sequence coverage [%]	Mol. weight [kDa]	Sequence length	Q-value	Score	Sequence coverage FLAG [%]	Sequence coverage IgG [%]	Intensity	Intensity FLAG	Intensity IgG
A0A024R1N1;P35579;A0A0U4BW16;Q86XU5;B4E3S1;Q6ZNL4;Q99529;Q5BKV1;B1AH99;A0A024QZJ6;A0A024QZJ4;B1PS43;A0A7R6KYT5;P35749;P35580;O14729;O14794;A0A494C024;Q7Z7R0;Q9UMJ0;Q68D89;G1UI33;E7ERA5;A0A2R8Y4C3;Q66K75;REV__B4DQZ7;REV__S4R3H4;REV__E7EQT4;REV__Q9UKV3	A0A024R1N1;P35579;A0A0U4BW16;Q86XU5	Myosin-9	MYH9	tr|A0A024R1N1|A0A024R1N1_HUMAN Myosin, heavy polypeptide 9, non-muscle, isoform CRA_a OS=Homo sapiens OX=9606 GN=MYH9 PE=3 SV=1;sp|P35579|MYH9_HUMAN Myosin-9 OS=Homo sapiens OX=9606 GN=MYH9 PE=1 SV=4;tr|A0A0U4BW16|A0A0U4BW16_HUMAN Non-muscle myosin heavy c	29	42	42	39	42	1	42	1	39	1	26.3	226.53	1960	0	323.31	26.3	0.7	2589300000	2579400000	9916000
V9HW65;A0A024R5Z7;P07355;H0YMD0;H0YMU9;H0YN42;H0YMW4;H0YKS4;H0YNB8;B4DNH8;H0YMM1;A0A7I2V4P4;A6NMY6;H0YKZ7;H0YLV6;H0YMT9;H0YKX9;H0YNP5;H0YM50;H0YKL9;H0YKV8;H0YL33;H0YMD9;H0YN28;B3KRQ1;H0YNA0;H0YKN4;H0YLE2	V9HW65;A0A024R5Z7;P07355;H0YMD0;H0YMU9;H0YN42;H0YMW4;H0YKS4;H0YNB8;B4DNH8;H0YMM1;A0A7I2V4P4;A6NMY6;H0YKZ7;H0YLV6;H0YMT9;H0YKX9;H0YNP5;H0YM50;H0YKL9	Annexin;Annexin A2;Putative annexin A2-like protein	HEL-S-270;ANXA2;ANXA2P2	tr|V9HW65|V9HW65_HUMAN Annexin OS=Homo sapiens OX=9606 GN=HEL-S-270 PE=2 SV=1;tr|A0A024R5Z7|A0A024R5Z7_HUMAN Annexin OS=Homo sapiens OX=9606 GN=ANXA2 PE=2 SV=1;sp|P07355|ANXA2_HUMAN Annexin A2 OS=Homo sapiens OX=9606 GN=ANXA2 PE=1 SV=2;tr|H0YMD0|H0YMD0_HUM	28	18	18	18	17	4	17	4	17	4	52.8	38.576	339	0	323.31	49.9	13.6	948540000	849620000	98916000
H0YAR2;A0A024R9C1;P11940;A0A7I2V649;E7EQV3;B4DZW4;A0A7I2YQ88;A0A024R9E2;A0A7I2V4N4;A0A087WTT1;E7ERJ7;B4DQX0;B3KT93;A0A7I2YQE4;A0A7I2YQ90;Q2VIP3;Q5VX58;Q3ZCS4;Q9H361;H0YAP2;E5RGH3;E5RJB9;H0YBN4;E5RH24;H0YB86;A0A6Q8JFT6;Q4VXU2;B1ANR1;H0YC10;E5RHG7;H0YEQ8;H0YAS7;H0YAS6;A0A6I8PS38;H0YB75;A0A6Q8JFV4;A0A6I8PLA1;E5RGC4;E5RFD8;L0R533;A0A7I2V3J9;Q147Y3;A8K8J2;Q3B867;B4DM75;A0A7I2V4V6;Q59GZ7;H0YEU6;Q53GL4;…	H0YAR2;A0A024R9C1;P11940;A0A7I2V649;E7EQV3;B4DZW4;A0A7I2YQ88;A0A024R9E2;A0A7I2V4N4;A0A087WTT1;E7ERJ7;B4DQX0;B3KT93;A0A7I2YQE4;A0A7I2YQ90;Q2VIP3;Q5VX58;Q3ZCS4;Q9H361	Polyadenylate-binding protein;Polyadenylate-binding protein 1;Polyadenylate-binding protein 3	PABPC1;PABPC3	tr|H0YAR2|H0YAR2_HUMAN Polyadenylate-binding protein OS=Homo sapiens OX=9606 GN=PABPC1 PE=1 SV=2;tr|A0A024R9C1|A0A024R9C1_HUMAN Polyadenylate-binding protein OS=Homo sapiens OX=9606 GN=PABPC1 PE=3 SV=1;sp|P11940|PABP1_HUMAN Polyadenylate-binding protein 1	51	16	16	12	16	1	16	1	12	0	28.9	66.649	599	0	323.31	28.9	1.8	870240000	857060000	13179000
A0A024RA58;O60443;A4FTY0;A4FVA8;C9JSR4;A8K410;H7C147;H7BZJ0;H7C0L2	A0A024RA58;O60443;A4FTY0;A4FVA8;C9JSR4;A8K410	Non-syndromic hearing impairment protein 5	DFNA5	tr|A0A024RA58|A0A024RA58_HUMAN Deafness, autosomal dominant 5, isoform CRA_a OS=Homo sapiens OX=9606 GN=DFNA5 PE=3 SV=1;sp|O60443|GSDME_HUMAN Gasdermin-E OS=Homo sapiens OX=9606 GN=GSDME PE=1 SV=2;tr|A4FTY0|A4FTY0_HUMAN Deafness, autosomal dominant 5 OS=Ho	9	38	38	38	38	0	38	0	38	0	72.4	54.554	496	0	323.31	72.4	0	229700000000	229700000000	0
B2ZZ89;A0A087WUZ3;Q01082;D6W5C0;K9MS24;F8W6C1;B4DIF8;A4QPE4;O15020;B2RMN7;A0A024R674;Q59FP5;P11277	B2ZZ89;A0A087WUZ3;Q01082;D6W5C0;K9MS24;F8W6C1	Spectrin beta chain, non-erythrocytic 1	SPTBN1	tr|B2ZZ89|B2ZZ89_HUMAN Spectrin beta chain OS=Homo sapiens OX=9606 GN=SPTBN1 PE=2 SV=1;tr|A0A087WUZ3|A0A087WUZ3_HUMAN Spectrin beta chain OS=Homo sapiens OX=9606 GN=SPTBN1 PE=1 SV=1;sp|Q01082|SPTB2_HUMAN Spectrin beta chain, non-erythrocytic 1 OS=Homo sapi	13	38	38	38	38	1	38	1	38	1	19.6	274.61	2364	0	323.31	19.6	0.4	2258200000	2248500000	9705500
D6REM6;A0A0R4J2E8;A8MXP9;P43243;Q68D11;D6R991;H0Y8T4;Q9H4N1;Q5CZA7;B4DF66;B3KM87;B4DRS1;D6RB45;A0A1B0GX04;D6R9F3;D6RBS2;D6RCM3;D6REK4;D6R8Z5;D6RBK5;Q68E03	D6REM6;A0A0R4J2E8;A8MXP9;P43243;Q68D11;D6R991	Matrin-3	MATR3;DKFZp686K23100	tr|D6REM6|D6REM6_HUMAN Matrin-3 OS=Homo sapiens OX=9606 GN=MATR3 PE=1 SV=1;tr|A0A0R4J2E8|A0A0R4J2E8_HUMAN Matrin-3 OS=Homo sapiens OX=9606 GN=MATR3 PE=1 SV=1;tr|A8MXP9|A8MXP9_HUMAN Matrin-3 OS=Homo sapiens OX=9606 GN=MATR3 PE=1 SV=1;sp|P43243|MATR3_HUMAN M	21	10	10	10	9	1	9	1	9	1	17.3	88.358	794	0	323.31	16.1	1.1	410550000	399550000	10992000
A0A0S2Z3G9;O43707;F5GXS2;H7C144;Q96BG6;B4E337;B4DSX0;A0A0S2Z3X3;A0A0S2Z3C0;B2R8Y4;Q08043;B4DZQ2;A0A087WSZ2;G3V2E8;K7EP19;G3V5M4;B3W6H4;G3V2X9;A0A494C033;H0YJW3;A0A494C166;B7Z4V1;A1L0V1;Q5ZEZ4;A0A494C0Q3;Q4VAM3;A0A7R6M8N3;A0A7R6M8F2;Q71S06;M0QZQ3;C9JY79;A0A024R0N6;Q9H254	A0A0S2Z3G9;O43707;F5GXS2;H7C144;Q96BG6;B4E337	Alpha-actinin-4	ACTN4	tr|A0A0S2Z3G9|A0A0S2Z3G9_HUMAN Actinin alpha 4 isoform 1 (Fragment) OS=Homo sapiens OX=9606 GN=ACTN4 PE=2 SV=1;sp|O43707|ACTN4_HUMAN Alpha-actinin-4 OS=Homo sapiens OX=9606 GN=ACTN4 PE=1 SV=2;tr|F5GXS2|F5GXS2_HUMAN Actinin, alpha 4, isoform CRA_a OS=Homo s	33	38	38	25	38	1	38	1	25	0	53.3	104.85	911	0	323.31	53.3	1.3	3474800000	3453200000	21619000
A0A7I2V4J2;A8K525;A0A0S2Z4Z9;A0A7I2V5Y7;A0A7I2V535;Q15233;A0A7P0MRW0;A0A7I2V4N2;A0A7I2V464;C9IZL7;A0A7I2V4K9;H7C367;A0A0S2Z4E7;C9JYS8;A0A7I2YQK8;C9J4X2	A0A7I2V4J2;A8K525;A0A0S2Z4Z9;A0A7I2V5Y7;A0A7I2V535;Q15233;A0A7P0MRW0;A0A7I2V4N2;A0A7I2V464;C9IZL7;A0A7I2V4K9;H7C367	Non-POU domain-containing octamer-binding protein	NONO	tr|A0A7I2V4J2|A0A7I2V4J2_HUMAN Non-POU domain-containing octamer-binding protein OS=Homo sapiens OX=9606 GN=NONO PE=1 SV=1;tr|A8K525|A8K525_HUMAN cDNA FLJ76817, highly similar to Homo sapiens non-POU domain containing, octamer-binding (NONO), mRNA OS=Homo	16	10	9	9	9	2	8	2	8	2	25.6	53.818	468	0	323.31	23.9	4.3	441930000	376970000	64957000
Q9BSV4;Q86VG2;A0A384N5Z8;P23246;Q6PIX2;H0Y9K7;H0Y9U2	Q9BSV4;Q86VG2;A0A384N5Z8;P23246;Q6PIX2	Splicing factor, proline- and glutamine-rich	SFPQ	tr|Q9BSV4|Q9BSV4_HUMAN SFPQ protein (Fragment) OS=Homo sapiens OX=9606 GN=SFPQ PE=2 SV=2;tr|Q86VG2|Q86VG2_HUMAN Splicing factor proline/glutamine-rich (Polypyrimidine tract binding protein associated) OS=Homo sapiens OX=9606 GN=SFPQ PE=2 SV=1;tr|A0A384N5Z8	7	15	15	14	14	3	14	3	13	3	30.3	68.63	634	0	323.31	29.2	5.2	890990000	793970000	97014000
A0A7I2V5M5;A0A7I2V428;C9JLB1;A0A7I2V3F3;P19338;A0A7I2V2U7;B3KTP9;H7BY16;B3KM80;Q6ZS99;A0A7I2V349;A0A7I2V506;A0A7I2V699;Q9BQ02;A0A7I2V2S8	A0A7I2V5M5;A0A7I2V428;C9JLB1;A0A7I2V3F3;P19338;A0A7I2V2U7;B3KTP9;H7BY16;B3KM80;Q6ZS99;A0A7I2V349;A0A7I2V506;A0A7I2V699;Q9BQ02;A0A7I2V2S8	Nucleolin	NCL	tr|A0A7I2V5M5|A0A7I2V5M5_HUMAN Nucleolin OS=Homo sapiens OX=9606 GN=NCL PE=1 SV=1;tr|A0A7I2V428|A0A7I2V428_HUMAN Nucleolin OS=Homo sapiens OX=9606 GN=NCL PE=1 SV=1;tr|C9JLB1|C9JLB1_HUMAN Nucleolin OS=Homo sapiens OX=9606 GN=NCL PE=1 SV=2;tr|A0A7I2V3F3|A0A7	15	20	20	20	17	7	17	7	17	7	30.7	73.641	672	0	323.31	26.8	9.4	1815700000	1575400000	240300000
B3KT06;B3KPS3;P68363;A8JZY9;B4DDU2;F8VVB9;F8VQQ4;F8VRZ4;F8VS66;F8VX09;F8VWV9;C9JDS9;B4DN58;C9K0S6;Q6QMJ5;F8VRK0;Q15670;A0A7P0Z4A1;F8W0F6;Q9H853	B3KT06;B3KPS3;P68363;A8JZY9;B4DDU2;F8VVB9	Tubulin alpha-1B chain	TUBA1B	tr|B3KT06|B3KT06_HUMAN Tubulin alpha chain OS=Homo sapiens OX=9606 PE=2 SV=1;tr|B3KPS3|B3KPS3_HUMAN Tubulin alpha chain OS=Homo sapiens OX=9606 PE=2 SV=1;sp|P68363|TBA1B_HUMAN Tubulin alpha-1B chain OS=Homo sapiens OX=9606 GN=TUBA1B PE=1 SV=1;tr|A8JZY9|A8J	20	18	18	0	18	4	18	4	0	0	52.6	46.341	416	0	323.31	52.6	16.1	4882100000	4728500000	153580000
E7EX17;B4DRM3;P23588;B4DEP6;F8VP89;F8VX11;F8VSC7;F8W0K0;Q7Z5Y0;B4DS01;F8VYE9;F8VRU1;REV__F8VX11;REV__P23588;REV__E7EX17;REV__B4DRM3;Q6AI40	E7EX17;B4DRM3;P23588;B4DEP6;F8VP89;F8VX11	Eukaryotic translation initiation factor 4B	EIF4B	tr|E7EX17|E7EX17_HUMAN Eukaryotic translation initiation factor 4B OS=Homo sapiens OX=9606 GN=EIF4B PE=1 SV=1;tr|B4DRM3|B4DRM3_HUMAN cDNA FLJ54492, highly similar to Eukaryotic translation initiation factor 4B OS=Homo sapiens OX=9606 PE=2 SV=1;sp|P23588|IF	17	31	31	31	31	0	31	0	31	0	40.3	69.697	616	0	323.31	40.3	0	9275000000	9275000000	0
I3L4N8;P63261;B4E3A4;Q8WVW5;B4DVQ0;A0A6Q8PFE4;B3KWQ3;Q6PJ43;B7ZAP6;I3L3I0;I3L1U9;V9HVZ7;Q96FU6;K7EM38;I3L3R2;J3KT65;Q6S8J3;A1E282;A4UCT3;A5GZ75;Q96DE1;A5A3E0;F1BXA6;A0A2R8YEA7;P0CG38;A0A2R8YFE2;L0R5C4;Q9BYX7;P0CG39;Q9UE89;Q562Z7;Q562Y6;Q562X9;Q562S0;Q562N8;Q562N0;Q562L5;G8FSY7;A0A7P0TBL1;A0AUL6;Q562R8;Q562P0;Q562L9;Q562Y8;Q562N2;Q562M5;Q562M3;Q562U2;Q562P9;Q562N6;Q562N4;Q562L6;Q562Z6;Q562Z4;Q562V5	I3L4N8;P63261;B4E3A4;Q8WVW5;B4DVQ0;A0A6Q8PFE4;B3KWQ3;Q6PJ43;B7ZAP6;I3L3I0;I3L1U9;V9HVZ7	Actin, cytoplasmic 2;Actin, cytoplasmic 2, N-terminally processed	ACTG1;HEL-176	tr|I3L4N8|I3L4N8_HUMAN Actin, cytoplasmic 2 OS=Homo sapiens OX=9606 GN=ACTG1 PE=1 SV=9;sp|P63261|ACTG_HUMAN Actin, cytoplasmic 2 OS=Homo sapiens OX=9606 GN=ACTG1 PE=1 SV=1;tr|B4E3A4|B4E3A4_HUMAN cDNA FLJ57283, highly similar to Actin, cytoplasmic 2 OS=Homo	55	22	22	1	22	8	22	8	1	0	74.4	38.975	351	0	323.31	74.4	28.5	53543000000	51270000000	2273000000
O14744;B2RDD7;B4DV00;G3V580;H0YJX6;G3V2L6;G3V5L5;C9JSX3;H7BZ44;G3V2X6;H0YJ77;H0YJD3;G3V5T6;G3V507;G3V2F5;H0YJY6	O14744;B2RDD7;B4DV00	Protein arginine N-methyltransferase 5;Protein arginine N-methyltransferase 5, N-terminally processed;Protein arginine N-methyltransferase 5	PRMT5	sp|O14744|ANM5_HUMAN Protein arginine N-methyltransferase 5 OS=Homo sapiens OX=9606 GN=PRMT5 PE=1 SV=4;tr|B2RDD7|B2RDD7_HUMAN Protein arginine N-methyltransferase 5 OS=Homo sapiens OX=9606 PE=2 SV=1;tr|B4DV00|B4DV00_HUMAN Protein arginine N-methyltransfera	16	30	30	30	30	0	30	0	30	0	57.3	72.683	637	0	323.31	57.3	0	11323000000	11323000000	0
O75688;C9JIR6;A0A3B3IS24;A8K599;Q4J6C0;B3KP90;B8ZZF0;B5BUD5;B2R8E4;A0A024R6A5;P35813;E9PKB5;Q5JB49;E9PL75;E9PJN3	O75688;C9JIR6;A0A3B3IS24;A8K599;Q4J6C0;B3KP90;B8ZZF0	Protein phosphatase 1B	PPM1B	sp|O75688|PPM1B_HUMAN Protein phosphatase 1B OS=Homo sapiens OX=9606 GN=PPM1B PE=1 SV=1;tr|C9JIR6|C9JIR6_HUMAN Protein-serine/threonine phosphatase (Fragment) OS=Homo sapiens OX=9606 GN=PPM1B PE=1 SV=1;tr|A0A3B3IS24|A0A3B3IS24_HUMAN Protein-serine/threonin	15	23	23	23	23	0	23	0	23	0	62.4	52.642	479	0	323.31	62.4	0	4948300000	4948300000	0
V9HWE1;P08670;B0YJC4;Q53HU8;B3KRK8;B0YJC5;A0A1B0GTT5;A0A1B0GVG8;A0A0S2Z4T0;Q9H319;Q53SB5;Q45VM8;Q45VM7;Q45VM6;L7RDA5;A5Z217;A0A384NPX1;P17661;A0A7R6M6U0;H7C5W5;B4DUI0;B4E192;B4DJW0;B3KWQ6;A0A1X7SBR3;A0A1W2PR46;P14136;P41219;Q5RLN2;B4DE66;U3KPR1;B4DIR1;K7ELP4;F8W835;K7EJU1;K7EKH9;A0A1W2PRT3;Q59EM6;A0A1X7SCE1;B4DR43;Q8TCR7;B3KXJ0;A0JNT2;A0A087X106;B4DN72;A8K872;B3KQI5;E7EMV2;B4DJT7;E7ESP9;A5YM63;O4…	V9HWE1;P08670;B0YJC4;Q53HU8;B3KRK8	Vimentin	HEL113;VIM	tr|V9HWE1|V9HWE1_HUMAN Vimentin OS=Homo sapiens OX=9606 GN=HEL113 PE=2 SV=1;sp|P08670|VIME_HUMAN Vimentin OS=Homo sapiens OX=9606 GN=VIM PE=1 SV=4;tr|B0YJC4|B0YJC4_HUMAN Vimentin OS=Homo sapiens OX=9606 GN=VIM PE=1 SV=1;tr|Q53HU8|Q53HU8_HUMAN Vimentin (Fra	59	32	32	31	32	13	32	13	31	12	64.6	53.651	466	0	323.31	64.6	26.8	6932300000	5099600000	1832700000
Q8IZ29;P68371;Q8N6N5;Q8IWP6;B3KML9;P04350;B4DJ43;B4DE77;Q96HX0;B4DFH6;Q2NKY5;Q3ZCR3;Q3ZCM7;M0R2D3;A0A183YE00;M0QY85;M0QZL7;M0R278;B4DNW1;M0R0X0;M0QY37;M0QX14;M0QYM7;M0R042;M0R2T4;A0A075B724	Q8IZ29;P68371;Q8N6N5;Q8IWP6;B3KML9;P04350;B4DJ43;B4DE77;Q96HX0	Tubulin beta-4B chain;Tubulin beta-4A chain	TUBB2C;TUBB4B;TUBB4A	tr|Q8IZ29|Q8IZ29_HUMAN Tubulin beta chain OS=Homo sapiens OX=9606 GN=TUBB2C PE=2 SV=1;sp|P68371|TBB4B_HUMAN Tubulin beta-4B chain OS=Homo sapiens OX=9606 GN=TUBB4B PE=1 SV=1;tr|Q8N6N5|Q8N6N5_HUMAN Tubulin beta chain OS=Homo sapiens OX=9606 GN=TUBB2C PE=2 S	26	21	21	4	21	1	21	1	4	1	62.7	49.839	445	0	323.31	62.7	3.4	4358600000	4348000000	10603000
Q13813;A0A384P5S9;A0A024R889;A0A0D9SGF6;A0A0D9SF54;Q9UG16;B4DGT1;B4DTV8;Q14917;A0A1B0GUH3;A0A0D9SFH4;A0A5F9ZHC3	Q13813;A0A384P5S9;A0A024R889;A0A0D9SGF6;A0A0D9SF54;Q9UG16	Spectrin alpha chain, non-erythrocytic 1	SPTAN1;DKFZp564P0562	sp|Q13813|SPTN1_HUMAN Spectrin alpha chain, non-erythrocytic 1 OS=Homo sapiens OX=9606 GN=SPTAN1 PE=1 SV=3;tr|A0A384P5S9|A0A384P5S9_HUMAN Epididymis secretory sperm binding protein OS=Homo sapiens OX=9606 PE=2 SV=1;tr|A0A024R889|A0A024R889_HUMAN Spectrin,	12	49	49	49	49	0	49	0	49	0	25.5	284.54	2472	0	323.31	25.5	0	1305200000	1305200000	0
X5D2M8;Q14764;X5D7K9;B4DDR2;B4DXN0;X5DNU0;B4DP93;X5D7S8;X5DP24;H3BQK6;X5DP17;X5D7R7;H3BRL2;H3BUK7;H3BNF6;H3BP76;H3BPZ2;H3BNF2;H3BUP3;I3L155;H3BQE7	X5D2M8;Q14764;X5D7K9;B4DDR2;B4DXN0;X5DNU0;B4DP93;X5D7S8	Major vault protein	MVP	tr|X5D2M8|X5D2M8_HUMAN Major vault protein (Fragment) OS=Homo sapiens OX=9606 GN=MVP PE=2 SV=1;sp|Q14764|MVP_HUMAN Major vault protein OS=Homo sapiens OX=9606 GN=MVP PE=1 SV=4;tr|X5D7K9|X5D7K9_HUMAN Major vault protein (Fragment) OS=Homo sapiens OX=9606 GN	21	37	37	37	35	11	35	11	35	11	55.2	99.326	893	0	323.31	53.1	13.8	3516400000	3117800000	398550000
Q15149;H0YDN1;D3DWL0;E9PMV1;Q96IE3;E9PKG0;A0A075B730;P58107;E9PQ28;E9PIA2	Q15149;H0YDN1	Plectin	PLEC	sp|Q15149|PLEC_HUMAN Plectin OS=Homo sapiens OX=9606 GN=PLEC PE=1 SV=3;tr|H0YDN1|H0YDN1_HUMAN Plectin OS=Homo sapiens OX=9606 GN=PLEC PE=1 SV=9	10	124	124	124	124	1	124	1	124	1	30.8	531.78	4684	0	323.31	30.8	0.3	15770000000	15763000000	7563700
Q53GG0;Q9UHB6;B4DN52;F8VRN8;F8VQE1;F8VS07;B3KTW2;F8VTU2;F8VVQ7	Q53GG0;Q9UHB6;B4DN52;F8VRN8;F8VQE1	LIM domain and actin-binding protein 1	LIMA1	tr|Q53GG0|Q53GG0_HUMAN Epithelial protein lost in neoplasm beta variant (Fragment) OS=Homo sapiens OX=9606 PE=2 SV=1;sp|Q9UHB6|LIMA1_HUMAN LIM domain and actin-binding protein 1 OS=Homo sapiens OX=9606 GN=LIMA1 PE=1 SV=1;tr|B4DN52|B4DN52_HUMAN cDNA FLJ5599	9	44	44	44	44	2	44	2	44	2	61.5	85.253	759	0	323.31	61.5	2.6	5396200000	5355100000	41104000
Q53GR7;Q9UJS0;B7Z2E2;Q75KX8;R4GN64	Q53GR7;Q9UJS0;B7Z2E2	Calcium-binding mitochondrial carrier protein Aralar2	SLC25A13	tr|Q53GR7|Q53GR7_HUMAN Solute carrier family 25, member 13 (Citrin) variant (Fragment) OS=Homo sapiens OX=9606 PE=2 SV=1;sp|Q9UJS0|CMC2_HUMAN Calcium-binding mitochondrial carrier protein Aralar2 OS=Homo sapiens OX=9606 GN=SLC25A13 PE=1 SV=2;tr|B7Z2E2|B7Z2	5	18	18	13	18	0	18	0	13	0	35.1	74.116	675	0	323.31	35.1	0	651650000	651650000	0
A0A3B3ITZ9;Q9Y2W1	A0A3B3ITZ9;Q9Y2W1	Thyroid hormone receptor-associated protein 3	THRAP3	tr|A0A3B3ITZ9|A0A3B3ITZ9_HUMAN Thyroid hormone receptor-associated protein 3 OS=Homo sapiens OX=9606 GN=THRAP3 PE=1 SV=1;sp|Q9Y2W1|TR150_HUMAN Thyroid hormone receptor-associated protein 3 OS=Homo sapiens OX=9606 GN=THRAP3 PE=1 SV=2	2	30	30	22	30	0	30	0	22	0	30.4	103.52	910	0	319.54	30.4	0	6212100000	6212100000	0
A0A4D5RAN2;A0A4D5RAC9;A0A7I2V659;A0A087WVQ9;Q6IPT9;Q6IPS9;Q6IPN6;Q53HM9;Q53GE9;Q5VTE0;P68104;A0A4D5RAC7;A0A7I2V5N4;Q53HQ7;Q53HR5;Q53GA1;Q53G85;A8K9C4;A0A4D5RBG5;A0A4D5RA98;A0A7I2V3H3;A0A4D5RA76;B4DNE0;Q96RE1;A0A4D5RAE2;Q8IUB0;B4DV42;A0A087WV01;Q9H2I7;Q504Z0;Q53HR1;Q9NZS6;Q53G89;A0A4D5RAB8;Q96C29;Q8TBL1;Q6P082;Q96CD8;Q6P4C9;Q16577;A0A4D5RA52;A0A4D5RAR2;B4E2C5;A0A4D5RBK4;A0A2U3TZH3;Q05639;A0A4D5RAF…	A0A4D5RAN2;A0A4D5RAC9;A0A7I2V659;A0A087WVQ9;Q6IPT9;Q6IPS9;Q6IPN6;Q53HM9;Q53GE9;Q5VTE0;P68104;A0A4D5RAC7;A0A7I2V5N4;Q53HQ7;Q53HR5;Q53GA1;Q53G85;A8K9C4;A0A4D5RBG5;A0A4D5RA98;A0A7I2V3H3;A0A4D5RA76;B4DNE0;Q96RE1;A0A4D5RAE2;Q8IUB0;B4DV42;A0A087WV01;Q9H2I7;Q504Z0;Q53HR1;Q9NZS6;Q53G89;A0A4D5RAB8;Q96C29;Q8TBL1;Q6P082;Q96CD8;Q6P4C9;Q16577;A0A4D5RA52;A0A4D5RAR2;B4E2C5	Elongation factor 1-alpha;Putative elongation factor 1-alpha-like 3;Elongation factor 1-alpha 1	EEF1A1;EEF1A1P5;EEF1A1L14;PTI-1	tr|A0A4D5RAN2|A0A4D5RAN2_HUMAN Tr-type G domain-containing protein OS=Homo sapiens OX=9606 PE=3 SV=1;tr|A0A4D5RAC9|A0A4D5RAC9_HUMAN Elongation factor 1-alpha OS=Homo sapiens OX=9606 PE=3 SV=1;tr|A0A7I2V659|A0A7I2V659_HUMAN Elongation factor 1-alpha OS=Homo	81	13	13	13	12	6	12	6	12	6	36.4	44.784	415	0	284.95	34.7	17.3	5229100000	4756000000	473050000
B4DUQ1;A0A024R228;P61978;Q5T6W2;B3KU16;S4R359;S4R457	B4DUQ1;A0A024R228;P61978;Q5T6W2	Heterogeneous nuclear ribonucleoprotein K	HNRPK;HNRNPK	tr|B4DUQ1|B4DUQ1_HUMAN Heterogeneous nuclear ribonucleoprotein K OS=Homo sapiens OX=9606 PE=2 SV=1;tr|A0A024R228|A0A024R228_HUMAN Heterogeneous nuclear ribonucleoprotein K OS=Homo sapiens OX=9606 GN=HNRPK PE=4 SV=1;sp|P61978|HNRPK_HUMAN Heterogeneous nucle	7	18	18	1	16	2	16	2	1	0	51.3	48.51	439	0	281.54	45.6	5.7	4052100000	4013000000	39122000
E9PMS6;A0A1P7ZIM8;B7Z8W3;E9PMT2;F8WD26;F8J2B5;J3KP06;Q8WWI1;A0A0A0MTE2;E9PMP7;H0Y424;H0YDQ3;H0YDG6;E9PK58;E9PJ10;U3KQE6;E9PLU6;H0YE95	E9PMS6;A0A1P7ZIM8;B7Z8W3;E9PMT2;F8WD26;F8J2B5;J3KP06;Q8WWI1;A0A0A0MTE2;E9PMP7;H0Y424	LIM domain only protein 7	LMO7	tr|E9PMS6|E9PMS6_HUMAN LIM domain only protein 7 OS=Homo sapiens OX=9606 GN=LMO7 PE=1 SV=1;tr|A0A1P7ZIM8|A0A1P7ZIM8_HUMAN LMO7b OS=Homo sapiens OX=9606 PE=2 SV=1;tr|B7Z8W3|B7Z8W3_HUMAN cDNA FLJ53272, highly similar to Homo sapiens LIM domain 7 (LMO7), mRNA	18	35	35	35	35	1	35	1	35	1	35.1	145.42	1275	0	280.17	35.1	1.2	2725300000	2720300000	4951100
F5H6E2;B7Z3E5;O00159;D3DTH7;B7Z9C0;A1L180;I3L501;I3L3Y6;I3L3F5	F5H6E2;B7Z3E5;O00159;D3DTH7;B7Z9C0	Unconventional myosin-Ic	MYO1C	tr|F5H6E2|F5H6E2_HUMAN Unconventional myosin-Ic OS=Homo sapiens OX=9606 GN=MYO1C PE=1 SV=1;tr|B7Z3E5|B7Z3E5_HUMAN cDNA FLJ53573, highly similar to Myosin Ic OS=Homo sapiens OX=9606 PE=2 SV=1;sp|O00159|MYO1C_HUMAN Unconventional myosin-Ic OS=Homo sapiens OX	9	21	21	21	21	0	21	0	21	0	27.7	118.99	1039	0	275.77	27.7	0	619730000	619730000	0
O00268;A0A0G2JRY5;V9GY14;V9GY03;B4DYT3;J3KTH2;A4PBF7;Q92750	O00268;A0A0G2JRY5	Transcription initiation factor TFIID subunit 4	TAF4	sp|O00268|TAF4_HUMAN Transcription initiation factor TFIID subunit 4 OS=Homo sapiens OX=9606 GN=TAF4 PE=1 SV=2;tr|A0A0G2JRY5|A0A0G2JRY5_HUMAN Transcription initiation factor TFIID subunit 4 (Fragment) OS=Homo sapiens OX=9606 GN=TAF4 PE=1 SV=1	8	15	15	15	15	0	15	0	15	0	20.7	110.11	1085	0	242.38	20.7	0	602110000	602110000	0
V9HW22;P11142;E9PKE3;Q53GZ6;Q96IS6;B3KTV0;Q53HF2;E9PN89;E9PNE6;B4E1Q1;B4DTX2;E9PLF4;A8K7Q2;E9PQQ4;E9PQK7;E9PK54;A0A384MDT7;A0A024R6B5;P54652;E9PPY6;E9PI65;E9PN25;E9PS65;Q96BE0;E9PM13;Q96H53;B3KUS2;A4D111;B4DHP5;Q9NZ87;Q9NWW3;B4DNV4	V9HW22;P11142;E9PKE3;Q53GZ6;Q96IS6;B3KTV0;Q53HF2;E9PN89;E9PNE6;B4E1Q1;B4DTX2	Heat shock cognate 71 kDa protein	HEL-S-72p;HSPA8	tr|V9HW22|V9HW22_HUMAN Epididymis luminal protein 33 OS=Homo sapiens OX=9606 GN=HEL-S-72p PE=2 SV=1;sp|P11142|HSP7C_HUMAN Heat shock cognate 71 kDa protein OS=Homo sapiens OX=9606 GN=HSPA8 PE=1 SV=1;tr|E9PKE3|E9PKE3_HUMAN Heat shock cognate 71 kDa protein	32	26	26	21	23	8	23	8	20	4	44.3	70.897	646	0	232.43	40.6	13	2047700000	1783100000	264620000
A0A384MQX1;A0A6Q8PFJ0;P02545;W8QEH3;Q5I6Y5;A0A6Q8PHQ9;Q3BDU5;Q8N519;Q5TCI8;A0A6Q8PF80;A0A6Q8PGH0;B4DFR3;W5X314;A0A6Q8PFM1;A0A6Q8PF59;A0A0A7M1X5;A0A384NPH0;Q03252	A0A384MQX1;A0A6Q8PFJ0;P02545;W8QEH3;Q5I6Y5;A0A6Q8PHQ9;Q3BDU5;Q8N519;Q5TCI8;A0A6Q8PF80	Prelamin-A/C;Lamin-A/C	LMNA	tr|A0A384MQX1|A0A384MQX1_HUMAN Epididymis secretory sperm binding protein OS=Homo sapiens OX=9606 PE=2 SV=1;tr|A0A6Q8PFJ0|A0A6Q8PFJ0_HUMAN Prelamin-A/C OS=Homo sapiens OX=9606 GN=LMNA PE=1 SV=1;sp|P02545|LMNA_HUMAN Prelamin-A/C OS=Homo sapiens OX=9606 GN=L	18	28	28	27	28	5	28	5	27	5	46.8	74.139	664	0	215.99	46.8	8.3	1538200000	1469100000	69045000
B4DPJ8;Q59ET3;B2R9K8;A0A024RDL1;P40227;B4DN39;A1JUI8	B4DPJ8;Q59ET3;B2R9K8;A0A024RDL1;P40227;B4DN39;A1JUI8	T-complex protein 1 subunit zeta	CCT6A	tr|B4DPJ8|B4DPJ8_HUMAN cDNA FLJ52344, highly similar to T-complex protein 1 subunit zeta OS=Homo sapiens OX=9606 PE=2 SV=1;tr|Q59ET3|Q59ET3_HUMAN Chaperonin containing TCP1, subunit 6A isoform a variant (Fragment) OS=Homo sapiens OX=9606 PE=2 SV=1;tr|B2R9K	7	3	3	3	3	0	3	0	3	0	12.4	54.867	500	0	213.82	12.4	0	103830000	103830000	0
A0A0S2Z4W4;Q7Z3D7;P98175;A0A0S2Z4X1;Q6PKH5;Q59HE6	A0A0S2Z4W4;Q7Z3D7;P98175;A0A0S2Z4X1;Q6PKH5	RNA-binding protein 10	DKFZp686E2459;RBM10	tr|A0A0S2Z4W4|A0A0S2Z4W4_HUMAN RNA binding motif protein 10 isoform 2 (Fragment) OS=Homo sapiens OX=9606 GN=RBM10 PE=2 SV=1;tr|Q7Z3D7|Q7Z3D7_HUMAN Uncharacterized protein DKFZp686E2459 OS=Homo sapiens OX=9606 GN=DKFZp686E2459 PE=2 SV=1;sp|P98175|RBM10_HUMA	6	17	17	16	17	0	17	0	16	0	25.9	103.53	930	0	213.01	25.9	0	1676800000	1676800000	0
A0A024RD80;P08238;B4DMA2;B4DGL0;Q6PK50;Q58FF7;Q9H6X9;A8K3W9;O14942;Q58FF6;F8W026;Q58FF9;Q504U7;A0A7I2V3Q4;Q05BW6;A0A7I2V2L4;A0A7I2V3Y5;A0A7I2V4K2;A0A7I2V529;A0A7I2YQ65;A0A7I2V514;A0A7I2V2L5;A0A7I2YQM2;A0A7I2V452;A0A7P0RGV0;A0A669KB10;A0A669KBG8;Q58FG1;Q92538	A0A024RD80;P08238;B4DMA2;B4DGL0;Q6PK50	Heat shock protein HSP 90-beta	HSP90AB1	tr|A0A024RD80|A0A024RD80_HUMAN Heat shock protein 90kDa alpha (Cytosolic), class B member 1, isoform CRA_a OS=Homo sapiens OX=9606 GN=HSP90AB1 PE=3 SV=1;sp|P08238|HS90B_HUMAN Heat shock protein HSP 90-beta OS=Homo sapiens OX=9606 GN=HSP90AB1 PE=1 SV=4;tr|B	29	19	19	7	19	1	19	1	7	0	25.7	83.263	724	0	212.07	25.7	1.9	1214000000	1181500000	32463000
Q96QL0;P39023;Q9NY85;G5E9G0;B3KS36;Q8TBW1;B5MCW2;H7C422;B4DN06;F8WCR1;Q49AJ9;H7C3M2;Q9BT63;B2R7Y3;Q92901	Q96QL0;P39023;Q9NY85;G5E9G0;B3KS36;Q8TBW1;B5MCW2;H7C422;B4DN06;F8WCR1;Q49AJ9;H7C3M2;Q9BT63	60S ribosomal protein L3	RPL3;rpl3	tr|Q96QL0|Q96QL0_HUMAN Ribosomal protein L3 OS=Homo sapiens OX=9606 GN=RPL3 PE=2 SV=1;sp|P39023|RL3_HUMAN 60S ribosomal protein L3 OS=Homo sapiens OX=9606 GN=RPL3 PE=1 SV=2;tr|Q9NY85|Q9NY85_HUMAN Ribosomal protein L3 (Fragment) OS=Homo sapiens OX=9606 GN=r	15	8	8	8	8	2	8	2	8	2	19.4	46.119	403	0	199.84	19.4	4.2	398990000	340640000	58350000
P50991;B7Z9L0;A8K3C3;B7Z2Z8;B7Z2F4	P50991;B7Z9L0;A8K3C3;B7Z2Z8;B7Z2F4	T-complex protein 1 subunit delta	CCT4	sp|P50991|TCPD_HUMAN T-complex protein 1 subunit delta OS=Homo sapiens OX=9606 GN=CCT4 PE=1 SV=4;tr|B7Z9L0|B7Z9L0_HUMAN T-complex protein 1 subunit delta OS=Homo sapiens OX=9606 PE=2 SV=1;tr|A8K3C3|A8K3C3_HUMAN T-complex protein 1 subunit delta OS=Homo sap	5	12	12	12	12	0	12	0	12	0	29.3	57.924	539	0	198.34	29.3	0	529560000	529560000	0
B3KX72;Q00839;Q96BA7;B4DLR3;A0A1W2PPS1;A0A1W2PP35;Q5RI18;A0A1X7SBS1;A0A1W2PQL0;A0A1W2PP34;A0A1W2PPL4;A0A1W2PPH7;Q7Z4Q5;A0A1W2PQ74;A0A1W2PRZ7;A0A1W2PQD4;A0A1W2PRI6;A0A1W2PPE9;A0A1W2PNG3;A0A1W2PP22;Q9UEL2	B3KX72;Q00839;Q96BA7;B4DLR3;A0A1W2PPS1;A0A1W2PP35;Q5RI18;A0A1X7SBS1;A0A1W2PQL0;A0A1W2PP34;A0A1W2PPL4;A0A1W2PPH7;Q7Z4Q5;A0A1W2PQ74	Heterogeneous nuclear ribonucleoprotein U	HNRNPU;HNRPU	tr|B3KX72|B3KX72_HUMAN cDNA FLJ44920 fis, clone BRAMY3011501, highly similar to Heterogeneous nuclear ribonucleoprotein U OS=Homo sapiens OX=9606 PE=2 SV=1;sp|Q00839|HNRPU_HUMAN Heterogeneous nuclear ribonucleoprotein U OS=Homo sapiens OX=9606 GN=HNRNPU PE	21	19	19	19	19	3	19	3	19	3	30.4	83.084	750	0	195.72	30.4	4.8	2338600000	2238400000	100260000
F2Z2I2;Q5W015;Q5VX20;A0A1W2PR17;Q16875;B7Z8A0;B7Z7U8;O60352;A0A1W2PNV9;H0Y483;Q6ZNA2;I1Z9G3;I1Z9G4;Q4VBA8;P16118;F6XNB3;Q4VBA9;Q5XLC3;B7Z5C3;Q66S35;B2R6L2;Q16877	F2Z2I2;Q5W015;Q5VX20;A0A1W2PR17;Q16875;B7Z8A0;B7Z7U8	6-phosphofructo-2-kinase/fructose-2,6-bisphosphatase 3;6-phosphofructo-2-kinase;Fructose-2,6-bisphosphatase	PFKFB3	tr|F2Z2I2|F2Z2I2_HUMAN 6-phosphofructo-2-kinase OS=Homo sapiens OX=9606 GN=PFKFB3 PE=1 SV=1;tr|Q5W015|Q5W015_HUMAN 6-phosphofructo-2-kinase OS=Homo sapiens OX=9606 GN=PFKFB3 PE=1 SV=1;tr|Q5VX20|Q5VX20_HUMAN 6-phosphofructo-2-kinase OS=Homo sapiens OX=9606	22	17	17	14	17	0	17	0	14	0	48.4	52.584	455	0	190.04	48.4	0	1053400000	1053400000	0
B3KN06;Q53G58;A0A024RBI5;Q59EA2;Q9ULV4;B4E3S0;B4DMH3;B7Z9V0;H0YHL7;F8W1H8;F8VUX3;F8VSA4;F8VRE9;F8VTT6;F8VVB7;F8VV53;B3KRY9;B3KSZ9;J3QLV6;J3KSS5;Q6QEF8	B3KN06;Q53G58;A0A024RBI5;Q59EA2;Q9ULV4;B4E3S0;B4DMH3;B7Z9V0	Coronin;Coronin-1C	CORO1C	tr|B3KN06|B3KN06_HUMAN Coronin OS=Homo sapiens OX=9606 PE=2 SV=1;tr|Q53G58|Q53G58_HUMAN Coronin (Fragment) OS=Homo sapiens OX=9606 PE=2 SV=1;tr|A0A024RBI5|A0A024RBI5_HUMAN Coronin OS=Homo sapiens OX=9606 GN=CORO1C PE=3 SV=1;tr|Q59EA2|Q59EA2_HUMAN Coronin (	21	21	21	21	21	5	21	5	21	5	51.1	53.223	474	0	182.69	51.1	11.4	8507900000	8364500000	143390000
Q9NR30;Q8NI92	Q9NR30	Nucleolar RNA helicase 2	DDX21	sp|Q9NR30|DDX21_HUMAN Nucleolar RNA helicase 2 OS=Homo sapiens OX=9606 GN=DDX21 PE=1 SV=5	2	12	12	11	11	1	11	1	11	0	22	87.343	783	0	173.78	20.4	1.5	271910000	268160000	3757100
A0A087X0X3;P52272;Q59ES8;M0R019;B4DEG4;Q7KYM9;M0R2T0;M0QYQ7;M0R0N3;Q6P2D7;M0R2I7;M0QZM1;M0R0Y6;M0QY96;Q8TCM5	A0A087X0X3;P52272;Q59ES8;M0R019;B4DEG4;Q7KYM9;M0R2T0	Heterogeneous nuclear ribonucleoprotein M	HNRNPM;ORF	tr|A0A087X0X3|A0A087X0X3_HUMAN Heterogeneous nuclear ribonucleoprotein M OS=Homo sapiens OX=9606 GN=HNRNPM PE=1 SV=1;sp|P52272|HNRPM_HUMAN Heterogeneous nuclear ribonucleoprotein M OS=Homo sapiens OX=9606 GN=HNRNPM PE=1 SV=3;tr|Q59ES8|Q59ES8_HUMAN Heteroge	15	16	16	16	10	8	10	8	10	8	24.1	77.569	730	0	168.86	16	11.5	567960000	462760000	105200000
B2R8Z8;O60506;Q05CK9;Q59GL1;A0A7I2V4Z0;A0A7I2YQN2;A0A7I2V346;A0A7I2V2F2;A0A7I2V309;A0A7I2V5Q6;B7Z645;A0A7I2YQV8;F6UXX1;A0A7I2V4J0;B7Z213;A0A7I2V2F0	B2R8Z8;O60506;Q05CK9;Q59GL1;A0A7I2V4Z0;A0A7I2YQN2;A0A7I2V346;A0A7I2V2F2;A0A7I2V309;A0A7I2V5Q6;B7Z645;A0A7I2YQV8	Heterogeneous nuclear ribonucleoprotein Q	SYNCRIP	tr|B2R8Z8|B2R8Z8_HUMAN cDNA, FLJ94136, highly similar to Homo sapiens synaptotagmin binding, cytoplasmic RNA interacting protein (SYNCRIP), mRNA OS=Homo sapiens OX=9606 PE=2 SV=1;sp|O60506|HNRPQ_HUMAN Heterogeneous nuclear ribonucleoprotein Q OS=Homo sapie	16	13	13	11	13	2	13	2	11	0	25.4	69.601	623	0	168.53	25.4	3.7	650440000	603350000	47090000
E9PCY7;A0A384MEJ3;G8JLB6;P31943;D6RIU0;D6RBM0;E7EQJ0;D6RAM1;D6R9T0;D6RFM3;D6RIT2;D6RDU3;D6RJ04;D6RIH9;H0YB39;E7EN40;Q68DG4;H0YBD7;D6RDL0;E5RGH4;H0YBG7;H0YAQ2;E5RGV0;B4DP51;D6RF17;H7C2J6;A0A0A6YY98;Q9NQA5	E9PCY7;A0A384MEJ3;G8JLB6;P31943;D6RIU0;D6RBM0;E7EQJ0;D6RAM1;D6R9T0;D6RFM3;D6RIT2;D6RDU3;D6RJ04;D6RIH9;H0YB39	Heterogeneous nuclear ribonucleoprotein H;Heterogeneous nuclear ribonucleoprotein H, N-terminally processed	HNRNPH1	tr|E9PCY7|E9PCY7_HUMAN Heterogeneous nuclear ribonucleoprotein H OS=Homo sapiens OX=9606 GN=HNRNPH1 PE=1 SV=1;tr|A0A384MEJ3|A0A384MEJ3_HUMAN Epididymis secretory sperm binding protein OS=Homo sapiens OX=9606 PE=2 SV=1;tr|G8JLB6|G8JLB6_HUMAN Heterogeneous n	28	10	10	4	10	3	10	3	4	0	31	47.087	429	0	167.66	31	10.3	1326500000	1213500000	112990000
Q08211;Q58F26;Q6PJK6;B3KU66	Q08211;Q58F26;Q6PJK6	ATP-dependent RNA helicase A	DHX9	sp|Q08211|DHX9_HUMAN ATP-dependent RNA helicase A OS=Homo sapiens OX=9606 GN=DHX9 PE=1 SV=4;tr|Q58F26|Q58F26_HUMAN RNA helicase (Fragment) OS=Homo sapiens OX=9606 GN=DHX9 PE=2 SV=1;tr|Q6PJK6|Q6PJK6_HUMAN RNA helicase (Fragment) OS=Homo sapiens OX=9606 GN=D	4	21	21	21	21	2	21	2	21	2	22.8	140.96	1270	0	167.21	22.8	2	990470000	952470000	38000000
A0A7I2V2X6;B7Z597;B3GQS7;A0A024R3X4;P10809;A0A7I2V599;B7Z4F6;A0A7I2YQK6;B7Z5E7;A0A7I2V5K3;A0A7I2YQ71;A0A7I2V5M1;A0A7I2V369;B7Z532;Q53QD5;B9VPB4;B9VP19;E7ESH4;Q53SE2;E7EXB4;A0A0S2Z415;C9JL25	A0A7I2V2X6;B7Z597;B3GQS7;A0A024R3X4;P10809;A0A7I2V599;B7Z4F6;A0A7I2YQK6;B7Z5E7;A0A7I2V5K3;A0A7I2YQ71;A0A7I2V5M1;A0A7I2V369	60 kDa heat shock protein, mitochondrial	HSPD1	tr|A0A7I2V2X6|A0A7I2V2X6_HUMAN 60 kDa chaperonin OS=Homo sapiens OX=9606 GN=HSPD1 PE=1 SV=1;tr|B7Z597|B7Z597_HUMAN 60 kDa chaperonin OS=Homo sapiens OX=9606 PE=2 SV=1;tr|B3GQS7|B3GQS7_HUMAN 60 kDa chaperonin OS=Homo sapiens OX=9606 GN=HSPD1 PE=2 SV=1;tr|A0	22	12	12	12	12	1	12	1	12	1	33.1	57.758	541	0	164.09	33.1	1.7	287270000	258810000	28462000
A0A024R7T3;P52597;B4DKS8;A0A1B0GW42	A0A024R7T3;P52597;B4DKS8	Heterogeneous nuclear ribonucleoprotein F;Heterogeneous nuclear ribonucleoprotein F, N-terminally processed	HNRPF;HNRNPF	tr|A0A024R7T3|A0A024R7T3_HUMAN Heterogeneous nuclear ribonucleoprotein F, isoform CRA_a OS=Homo sapiens OX=9606 GN=HNRPF PE=4 SV=1;sp|P52597|HNRPF_HUMAN Heterogeneous nuclear ribonucleoprotein F OS=Homo sapiens OX=9606 GN=HNRNPF PE=1 SV=3;tr|B4DKS8|B4DKS8_	4	8	6	6	8	2	6	0	6	0	31.8	45.671	415	0	162.79	31.8	6.5	551690000	551690000	0
K9JA46;P07900;Q2VPJ6;Q8TBA7;Q86U12;O75322;Q96HX7;G3V2J8;B4DTA5;Q86SX1;Q14568;Q58FG0	K9JA46;P07900;Q2VPJ6;Q8TBA7;Q86U12;O75322	Heat shock protein HSP 90-alpha	EL52;HSP90AA1	tr|K9JA46|K9JA46_HUMAN Epididymis luminal secretory protein 52 OS=Homo sapiens OX=9606 GN=EL52 PE=2 SV=1;sp|P07900|HS90A_HUMAN Heat shock protein HSP 90-alpha OS=Homo sapiens OX=9606 GN=HSP90AA1 PE=1 SV=5;tr|Q2VPJ6|Q2VPJ6_HUMAN HSP90AA1 protein (Fragment)	12	18	8	8	18	1	8	0	8	0	25.3	84.659	732	0	159.04	25.3	1.9	177690000	177690000	0
O75369;Q68CT4;E7EN95;A0A024R321;A0A0A0MT44;A0A0C4DGA1;Q14315	O75369;Q68CT4;E7EN95;A0A024R321	Filamin-B	FLNB;DKFZp686A1668	sp|O75369|FLNB_HUMAN Filamin-B OS=Homo sapiens OX=9606 GN=FLNB PE=1 SV=2;tr|Q68CT4|Q68CT4_HUMAN Uncharacterized protein DKFZp686A1668 OS=Homo sapiens OX=9606 GN=DKFZp686A1668 PE=2 SV=1;tr|E7EN95|E7EN95_HUMAN Filamin-B OS=Homo sapiens OX=9606 GN=FLNB PE=1 S	7	14	14	13	13	1	13	1	12	1	8.2	278.16	2602	0	158.66	7.4	0.8	193570000	185140000	8427700
V9HWG7;Q53GN4;Q59ER5;O75083;Q53H17;B3KXN4;B4DY05;D6RD66;B4DS71;Q9BZT4	V9HWG7;Q53GN4;Q59ER5;O75083;Q53H17;B3KXN4;B4DY05;D6RD66	WD repeat-containing protein 1	HEL-S-52;WDR1	tr|V9HWG7|V9HWG7_HUMAN Epididymis secretory protein Li 52 OS=Homo sapiens OX=9606 GN=HEL-S-52 PE=2 SV=1;tr|Q53GN4|Q53GN4_HUMAN WD repeat domain 1, isoform CRA_a (Fragment) OS=Homo sapiens OX=9606 GN=WDR1 PE=2 SV=1;tr|Q59ER5|Q59ER5_HUMAN WD repeat-containin	10	14	14	14	14	0	14	0	14	0	41.6	66.193	606	0	156.36	41.6	0	655680000	655680000	0
P13010;Q53T09;C9JZ81;Q53TC2	P13010;Q53T09	X-ray repair cross-complementing protein 5	XRCC5	sp|P13010|XRCC5_HUMAN X-ray repair cross-complementing protein 5 OS=Homo sapiens OX=9606 GN=XRCC5 PE=1 SV=3;tr|Q53T09|Q53T09_HUMAN Uncharacterized protein XRCC5 (Fragment) OS=Homo sapiens OX=9606 GN=XRCC5 PE=3 SV=1	4	9	9	9	9	0	9	0	9	0	18.9	82.704	732	0	154.96	18.9	0	211140000	211140000	0
D9ZGF8;Q13464;A0A0U1RQV4;A0A2P9DU05;O75116;C9JFJ0;D6REE7;E9PF63;Q14DU5;B4DRJ9	D9ZGF8;Q13464;A0A0U1RQV4	Rho-associated protein kinase;Rho-associated protein kinase 1	ROCK1	tr|D9ZGF8|D9ZGF8_HUMAN Rho-associated protein kinase OS=Homo sapiens OX=9606 GN=ROCK1 PE=3 SV=1;sp|Q13464|ROCK1_HUMAN Rho-associated protein kinase 1 OS=Homo sapiens OX=9606 GN=ROCK1 PE=1 SV=1;tr|A0A0U1RQV4|A0A0U1RQV4_HUMAN Non-specific serine/threonine pr	10	20	20	20	20	0	20	0	20	0	15.8	158.24	1354	0	150.63	15.8	0	326370000	326370000	0
E7EVX8;Q8WWY3;B4DWW8;E7EU94;E7ESX0;E7EN72	E7EVX8;Q8WWY3;B4DWW8;E7EU94;E7ESX0;E7EN72	U4/U6 small nuclear ribonucleoprotein Prp31	PRPF31	tr|E7EVX8|E7EVX8_HUMAN Pre-mRNA-processing factor 31 OS=Homo sapiens OX=9606 GN=PRPF31 PE=1 SV=1;sp|Q8WWY3|PRP31_HUMAN U4/U6 small nuclear ribonucleoprotein Prp31 OS=Homo sapiens OX=9606 GN=PRPF31 PE=1 SV=2;tr|B4DWW8|B4DWW8_HUMAN Pre-mRNA-processing factor	6	8	8	8	8	0	8	0	8	0	24.1	54.766	493	0	147.08	24.1	0	386720000	386720000	0
A0A384ME17;P49411	A0A384ME17;P49411	Elongation factor Tu, mitochondrial	TUFM	tr|A0A384ME17|A0A384ME17_HUMAN Elongation factor Tu OS=Homo sapiens OX=9606 GN=TUFM PE=2 SV=1;sp|P49411|EFTU_HUMAN Elongation factor Tu, mitochondrial OS=Homo sapiens OX=9606 GN=TUFM PE=1 SV=2	2	14	14	14	14	1	14	1	14	1	39.8	49.874	455	0	143.44	39.8	3.1	1039400000	1029800000	9622000
A0A0U1RRM4;P26599;A6NLN1;A0A7I2V621;A0A0D9SF20;K7EKJ7;A0A7I2V4H6;A0A6Q8PEX4;A0A087WUW5;K7EK45;Q59H49;K7ELW5;K7ES59;A0A087WU68	A0A0U1RRM4;P26599;A6NLN1;A0A7I2V621;A0A0D9SF20;K7EKJ7;A0A7I2V4H6;A0A6Q8PEX4	Polypyrimidine tract-binding protein 1	PTBP1	tr|A0A0U1RRM4|A0A0U1RRM4_HUMAN Polypyrimidine tract-binding protein 1 OS=Homo sapiens OX=9606 GN=PTBP1 PE=1 SV=1;sp|P26599|PTBP1_HUMAN Polypyrimidine tract-binding protein 1 OS=Homo sapiens OX=9606 GN=PTBP1 PE=1 SV=1;tr|A6NLN1|A6NLN1_HUMAN Polypyrimidine t	14	10	10	9	9	2	9	2	9	1	24.3	62.463	588	0	143	22.6	3.1	1243500000	1150000000	93522000
Q8IVT2	Q8IVT2	Mitotic interactor and substrate of PLK1	MISP	sp|Q8IVT2|MISP_HUMAN Mitotic interactor and substrate of PLK1 OS=Homo sapiens OX=9606 GN=MISP PE=1 SV=1	1	13	13	13	13	0	13	0	13	0	30.6	75.356	679	0	142.78	30.6	0	306080000	306080000	0
P22626;A0A7I2V4S4;A0A7I2V4N1;A0A7I2V3P1;A0A7I2V4I6;A0A7I2V3P7;A0A7I2V323;A0A384NL58;A0A024RA28;A0A087WUI2;I6L957;A0A7I2V4N0;A0A7I2YQN4	P22626;A0A7I2V4S4;A0A7I2V4N1;A0A7I2V3P1;A0A7I2V4I6;A0A7I2V3P7;A0A7I2V323;A0A384NL58;A0A024RA28;A0A087WUI2;I6L957;A0A7I2V4N0;A0A7I2YQN4	Heterogeneous nuclear ribonucleoproteins A2/B1	HNRNPA2B1;HNRPA2B1	sp|P22626|ROA2_HUMAN Heterogeneous nuclear ribonucleoproteins A2/B1 OS=Homo sapiens OX=9606 GN=HNRNPA2B1 PE=1 SV=2;tr|A0A7I2V4S4|A0A7I2V4S4_HUMAN Heterogeneous nuclear ribonucleoproteins A2/B1 OS=Homo sapiens OX=9606 GN=HNRNPA2B1 PE=1 SV=1;tr|A0A7I2V4N1|A0	13	16	16	15	13	8	13	8	12	7	39.9	37.429	353	0	139.14	32.6	24.6	2087400000	1027300000	1060100000
B4DN41;J3KTA4;P17844;B5BUE6;A0A0G2JLI4;A0A7I2V507;A0A7I2V2S0;Q59E92;B4DNG2;Q7Z2V5;A0A7I2V5F5;J3KRZ1;J3QRQ7;J3QSF1;J3QR02;J3KTQ4;C1IK54;A0A0U1RQJ0;J3QRN5	B4DN41;J3KTA4;P17844;B5BUE6;A0A0G2JLI4;A0A7I2V507;A0A7I2V2S0;Q59E92;B4DNG2;Q7Z2V5;A0A7I2V5F5	Probable ATP-dependent RNA helicase DDX5	DDX5;DKFZp686J01190	tr|B4DN41|B4DN41_HUMAN DEAD box protein 5 OS=Homo sapiens OX=9606 PE=2 SV=1;tr|J3KTA4|J3KTA4_HUMAN DEAD box protein 5 OS=Homo sapiens OX=9606 GN=DDX5 PE=1 SV=1;sp|P17844|DDX5_HUMAN Probable ATP-dependent RNA helicase DDX5 OS=Homo sapiens OX=9606 GN=DDX5 PE	19	17	17	12	17	4	17	4	12	3	30.8	67.762	603	0	136.36	30.8	7.1	1262500000	1146000000	116540000
Q0VGD6;B2R7W4;O43390;B4DMB1;Q6MZS5;B4DT28;A0A6Q8PH31;B4DMD1;A0A6Q8PH35;A0A6Q8PEX7;A0A6Q8PHG0;A0A286YEZ8;Q7Z334	Q0VGD6;B2R7W4;O43390;B4DMB1;Q6MZS5;B4DT28;A0A6Q8PH31;B4DMD1;A0A6Q8PH35;A0A6Q8PEX7	Heterogeneous nuclear ribonucleoprotein R	HNRPR;HNRNPR;DKFZp686A13234	tr|Q0VGD6|Q0VGD6_HUMAN HNRPR protein (Fragment) OS=Homo sapiens OX=9606 GN=HNRPR PE=2 SV=1;tr|B2R7W4|B2R7W4_HUMAN cDNA, FLJ93632, highly similar to Homo sapiens heterogeneous nuclear ribonucleoprotein R (HNRPR), mRNA OS=Homo sapiens OX=9606 PE=2 SV=1;sp|O4	13	12	10	10	12	3	10	1	10	1	24.4	67.86	607	0	135.8	24.4	5.9	378560000	364790000	13767000
Q9NYF8;E9PK91;E9PQN2;E9PKI6;E9PK09;Q6DCA8;A0A1W2PQ43;E9PJA7;H0YF00;B0AZU3;H0YF14;H0YF63;B7Z8J9	Q9NYF8;E9PK91;E9PQN2;E9PKI6;E9PK09;Q6DCA8;A0A1W2PQ43	Bcl-2-associated transcription factor 1	BCLAF1	sp|Q9NYF8|BCLF1_HUMAN Bcl-2-associated transcription factor 1 OS=Homo sapiens OX=9606 GN=BCLAF1 PE=1 SV=2;tr|E9PK91|E9PK91_HUMAN Bcl-2-associated transcription factor 1 OS=Homo sapiens OX=9606 GN=BCLAF1 PE=1 SV=1;tr|E9PQN2|E9PQN2_HUMAN Bcl-2-associated tra	13	20	19	19	20	0	19	0	19	0	18.9	106.12	920	0	135.57	18.9	0	3796600000	3796600000	0
E7ENZ3;B4DYC8;B4DZT5;B4DXI1;V9HW37;P48643;B4DE30;B7ZAR1;B4DDU6;E9PCA1;Q9BU08;Q96GI1;B4DX08;B4DZY9;Q9HB74;D6RIZ7	E7ENZ3;B4DYC8;B4DZT5;B4DXI1;V9HW37;P48643;B4DE30;B7ZAR1;B4DDU6;E9PCA1;Q9BU08;Q96GI1;B4DX08;B4DZY9	T-complex protein 1 subunit epsilon	CCT5;HEL-S-69	tr|E7ENZ3|E7ENZ3_HUMAN T-complex protein 1 subunit epsilon OS=Homo sapiens OX=9606 GN=CCT5 PE=1 SV=1;tr|B4DYC8|B4DYC8_HUMAN cDNA FLJ52361, highly similar to T-complex protein 1 subunit epsilon OS=Homo sapiens OX=9606 PE=2 SV=1;tr|B4DZT5|B4DZT5_HUMAN CCT-ep	16	11	11	11	11	0	11	0	11	0	31.7	53.848	486	0	135.22	31.7	0	606670000	606670000	0
A0A024R0H7;Q9BQA1;H0Y711;B4DJP0	A0A024R0H7;Q9BQA1;H0Y711	Methylosome protein 50	WDR77	tr|A0A024R0H7|A0A024R0H7_HUMAN Testis tissue sperm-binding protein Li 44a OS=Homo sapiens OX=9606 GN=WDR77 PE=2 SV=1;sp|Q9BQA1|MEP50_HUMAN Methylosome protein 50 OS=Homo sapiens OX=9606 GN=WDR77 PE=1 SV=1;tr|H0Y711|H0Y711_HUMAN Methylosome protein 50 (Frag	4	13	13	13	13	0	13	0	13	0	57.3	36.724	342	0	134.25	57.3	0	4969600000	4969600000	0
V9HW26;P25705;K7EK77;B4DGW3;K7ERX7;K7EQH4;K7EJP1;K7ENJ4;K7ESA0	V9HW26;P25705	ATP synthase subunit alpha;ATP synthase subunit alpha, mitochondrial	HEL-S-123m;ATP5A1	tr|V9HW26|V9HW26_HUMAN ATP synthase subunit alpha OS=Homo sapiens OX=9606 GN=HEL-S-123m PE=2 SV=1;sp|P25705|ATPA_HUMAN ATP synthase subunit alpha, mitochondrial OS=Homo sapiens OX=9606 GN=ATP5F1A PE=1 SV=1	9	15	15	15	15	4	15	4	15	4	35.3	59.75	553	0	132.16	35.3	9.2	1132400000	1064400000	67998000
A5YM51;P12883;Q59EV3;Q5GJ54;Q14905;A0A1B1HY05;A0A7R6M6S9;A8CLN2;A8CLK2;A0A1B1HY26;Q2XUS2	A5YM51;P12883;Q59EV3;Q5GJ54	Myosin-7	MYH7	tr|A5YM51|A5YM51_HUMAN MYH7 protein (Fragment) OS=Homo sapiens OX=9606 GN=MYH7 PE=2 SV=1;sp|P12883|MYH7_HUMAN Myosin-7 OS=Homo sapiens OX=9606 GN=MYH7 PE=1 SV=5;tr|Q59EV3|Q59EV3_HUMAN Myosin, heavy polypeptide 7, cardiac muscle, beta variant (Fragment) OS=	11	16	16	5	15	1	15	1	4	1	10.9	223.02	1934	0	131.58	10.4	0.5	302300000	262330000	39972000
A0A087WVQ6;Q00610;J3KS13;A0A087WX41;P53675;K7EJJ5	A0A087WVQ6;Q00610	Clathrin heavy chain;Clathrin heavy chain 1	CLTC	tr|A0A087WVQ6|A0A087WVQ6_HUMAN Clathrin heavy chain OS=Homo sapiens OX=9606 GN=CLTC PE=1 SV=1;sp|Q00610|CLH1_HUMAN Clathrin heavy chain 1 OS=Homo sapiens OX=9606 GN=CLTC PE=1 SV=5	6	18	18	18	18	0	18	0	18	0	16.1	192.06	1679	0	131.48	16.1	0	403830000	403830000	0
O60701;E7ER83;E7ETF4;Q9NQ81;E7EV97;E7ER95;Q9NQ82;D6RHF4;Q9NY20;E9PBD2	O60701	UDP-glucose 6-dehydrogenase	UGDH	sp|O60701|UGDH_HUMAN UDP-glucose 6-dehydrogenase OS=Homo sapiens OX=9606 GN=UGDH PE=1 SV=1	10	10	10	10	10	0	10	0	10	0	27.9	55.023	494	0	125.1	27.9	0	253880000	253880000	0
C9J9K3;A0A024R2L6;A0A0C4DG17;P08865;A0A024R7P5;Q96RS2;F8WD59	C9J9K3;A0A024R2L6;A0A0C4DG17;P08865;A0A024R7P5;Q96RS2;F8WD59	40S ribosomal protein SA	RPSA;LOC388524	tr|C9J9K3|C9J9K3_HUMAN 40S ribosomal protein SA (Fragment) OS=Homo sapiens OX=9606 GN=RPSA PE=1 SV=8;tr|A0A024R2L6|A0A024R2L6_HUMAN 40S ribosomal protein SA OS=Homo sapiens OX=9606 GN=RPSA PE=3 SV=1;tr|A0A0C4DG17|A0A0C4DG17_HUMAN 40S ribosomal protein SA O	7	7	7	7	6	1	6	1	6	1	40.3	29.404	263	0	123.96	35.4	4.9	234900000	234900000	0
V9HW96;P78371;B7Z4R3;F5GWF6;F8VQ14;Q9H369	V9HW96;P78371;B7Z4R3;F5GWF6;F8VQ14	T-complex protein 1 subunit beta	HEL-S-100n;CCT2	tr|V9HW96|V9HW96_HUMAN CCT-beta OS=Homo sapiens OX=9606 GN=HEL-S-100n PE=2 SV=1;sp|P78371|TCPB_HUMAN T-complex protein 1 subunit beta OS=Homo sapiens OX=9606 GN=CCT2 PE=1 SV=4;tr|B7Z4R3|B7Z4R3_HUMAN CCT-beta OS=Homo sapiens OX=9606 PE=2 SV=1;tr|F5GWF6|F5GW	6	11	11	11	11	0	11	0	11	0	29.9	57.488	535	0	122.68	29.9	0	309930000	309930000	0
P20700;B4DZT3;E9PBF6;A0A0D9SFE5;Q6DC98	P20700;B4DZT3;E9PBF6	Lamin-B1	LMNB1	sp|P20700|LMNB1_HUMAN Lamin-B1 OS=Homo sapiens OX=9606 GN=LMNB1 PE=1 SV=2;tr|B4DZT3|B4DZT3_HUMAN cDNA FLJ50934, highly similar to Lamin-B1 OS=Homo sapiens OX=9606 PE=2 SV=1;tr|E9PBF6|E9PBF6_HUMAN Lamin-B1 OS=Homo sapiens OX=9606 GN=LMNB1 PE=1 SV=1	5	5	4	4	5	0	4	0	4	0	11.6	66.408	586	0	121.56	11.6	0	69719000	69719000	0
A0A0S2Z3L2;P16615;H7C5W9;J3QSY6;A0A0S2Z3H0;A0A0S2Z425;Q8N3X5;Q7Z675;Q7Z6E5;O14983;B3KS35;A8K9K1;Q93084	A0A0S2Z3L2;P16615;H7C5W9	Sarcoplasmic/endoplasmic reticulum calcium ATPase 2	ATP2A2	tr|A0A0S2Z3L2|A0A0S2Z3L2_HUMAN P-type Ca(2+) transporter (Fragment) OS=Homo sapiens OX=9606 GN=ATP2A2 PE=2 SV=1;sp|P16615|AT2A2_HUMAN Sarcoplasmic/endoplasmic reticulum calcium ATPase 2 OS=Homo sapiens OX=9606 GN=ATP2A2 PE=1 SV=1;tr|H7C5W9|H7C5W9_HUMAN P-t	13	9	9	9	9	0	9	0	9	0	14.9	114.76	1042	0	115.89	14.9	0	235800000	235800000	0
Q5JP53;A0A384NYT8;Q5SU16;P07437;B7ZAF0;Q6LC01;B4DY90;Q5ST81;B7ZAK1;Q9BUU9;B4E052;B4DQN9;B4DMU8;Q96B85;B4DXZ5;Q1KSF8;B4DMJ5;G3V2A3;A4UCT2;Q6P602;A4UCU2	Q5JP53;A0A384NYT8;Q5SU16;P07437;B7ZAF0;Q6LC01;B4DY90;Q5ST81;B7ZAK1;Q9BUU9;B4E052;B4DQN9;B4DMU8;Q96B85;B4DXZ5;Q1KSF8;B4DMJ5	Tubulin beta chain	TUBB;XTP3TPATP1	tr|Q5JP53|Q5JP53_HUMAN Tubulin beta chain OS=Homo sapiens OX=9606 GN=TUBB PE=1 SV=1;tr|A0A384NYT8|A0A384NYT8_HUMAN Tubulin beta chain (Fragment) OS=Homo sapiens OX=9606 PE=2 SV=1;tr|Q5SU16|Q5SU16_HUMAN Tubulin beta chain OS=Homo sapiens OX=9606 GN=TUBB PE=	21	20	5	4	20	3	5	3	4	2	61.5	47.766	426	0	114.61	61.5	11	995080000	942770000	52312000
B2R6F9;A0A024RD18;Q15208;Q9UPD3;Q9UPD4	B2R6F9;A0A024RD18;Q15208	Serine/threonine-protein kinase 38	STK38	tr|B2R6F9|B2R6F9_HUMAN cDNA, FLJ92932, highly similar to Homo sapiens serine/threonine kinase 38 (STK38), mRNA OS=Homo sapiens OX=9606 PE=2 SV=1;tr|A0A024RD18|A0A024RD18_HUMAN Serine/threonine kinase 38, isoform CRA_a OS=Homo sapiens OX=9606 GN=STK38 PE=3	5	16	16	15	16	0	16	0	15	0	41.9	54.239	465	0	112.33	41.9	0	1471500000	1471500000	0
A0A6Q8PHB5;A8K6K2;A0A384MED8;A0A6Q8PHP0;P49902;B3KXN5;Q5JUV4;Q5JUV6;A0A6Q8PFH2;A0A6Q8PG36;H0YHR8	A0A6Q8PHB5;A8K6K2;A0A384MED8;A0A6Q8PHP0;P49902;B3KXN5	Cytosolic purine 5-nucleotidase	NT5C2	tr|A0A6Q8PHB5|A0A6Q8PHB5_HUMAN Cytosolic purine 5-nucleotidase OS=Homo sapiens OX=9606 GN=NT5C2 PE=1 SV=1;tr|A8K6K2|A8K6K2_HUMAN cDNA FLJ75877, highly similar to Homo sapiens 5-nucleotidase, cytosolic II (NT5C2), mRNA OS=Homo sapiens OX=9606 PE=2 SV=1;tr	11	11	11	11	11	0	11	0	11	0	34.6	50.147	436	0	109.75	34.6	0	678220000	678220000	0
B4E0S6;O43143	B4E0S6;O43143	Pre-mRNA-splicing factor ATP-dependent RNA helicase DHX15	DHX15	tr|B4E0S6|B4E0S6_HUMAN RNA helicase OS=Homo sapiens OX=9606 PE=2 SV=1;sp|O43143|DHX15_HUMAN Pre-mRNA-splicing factor ATP-dependent RNA helicase DHX15 OS=Homo sapiens OX=9606 GN=DHX15 PE=1 SV=2	2	13	13	13	13	0	13	0	13	0	18.6	89.546	784	0	106.13	18.6	0	322160000	322160000	0
A0A5F9ZHN8;A0A5F9ZI39;A0A0A0N0M2;P23458;A0A5F9ZH07;Q4LDX3;A0A5F9ZHW0;A0A5F9ZH32;A0A5F9ZHK2;A0A5F9ZHI1;K7EJR6;Q8IV82;Q0VGA4;A0A5F9ZI01;Q6P669;B4E123;B4DYV1;E9PM19;Q8IXP2;Q506Q0;A8K910;A0A024R7E4;O60674;P29597	A0A5F9ZHN8;A0A5F9ZI39;A0A0A0N0M2;P23458;A0A5F9ZH07;Q4LDX3;A0A5F9ZHW0	Tyrosine-protein kinase;Tyrosine-protein kinase JAK1;Non-specific protein-tyrosine kinase	JAK1	tr|A0A5F9ZHN8|A0A5F9ZHN8_HUMAN Tyrosine-protein kinase OS=Homo sapiens OX=9606 GN=JAK1 PE=1 SV=1;tr|A0A5F9ZI39|A0A5F9ZI39_HUMAN Tyrosine-protein kinase OS=Homo sapiens OX=9606 GN=JAK1 PE=1 SV=1;tr|A0A0A0N0M2|A0A0A0N0M2_HUMAN Tyrosine-protein kinase OS=Homo	24	13	13	13	13	0	13	0	13	0	15.4	127.88	1110	0	104.09	15.4	0	369770000	369770000	0
A0A2R8Y5G6;A0A0D9SFB3;A0A2R8YF78;A0A2R8YCW1;A0A0D9SG12;A0A2R8YFR4;A0A2U3TZJ9;A0A2R8YFS5;B5BTY4;A0A2R8Y4A4;Q59GX6;A0A2R8Y645;A0A0D9SF53;O00571;A0A2R8YDT5;A0A2R8Y7T2;F6S8Q4;A0A024R9A4;O15523;Q5S4N1;A0A2R8YDH3;B4DLU5;B4E010;B4E132;A0A087WVZ1;A0A0J9YVQ7;C9J8G5;C9J081;B4E3C4;A0A2R8Y4D2;A0A2R8YCU0;A0A2R8Y650;D6RCM4;Q9NQI0	A0A2R8Y5G6;A0A0D9SFB3;A0A2R8YF78;A0A2R8YCW1;A0A0D9SG12;A0A2R8YFR4;A0A2U3TZJ9;A0A2R8YFS5;B5BTY4;A0A2R8Y4A4;Q59GX6;A0A2R8Y645;A0A0D9SF53;O00571;A0A2R8YDT5;A0A2R8Y7T2;F6S8Q4;A0A024R9A4;O15523;Q5S4N1;A0A2R8YDH3;B4DLU5;B4E010	ATP-dependent RNA helicase DDX3X;ATP-dependent RNA helicase DDX3Y	DDX3X;DDX3Y	tr|A0A2R8Y5G6|A0A2R8Y5G6_HUMAN RNA helicase OS=Homo sapiens OX=9606 GN=DDX3X PE=1 SV=1;tr|A0A0D9SFB3|A0A0D9SFB3_HUMAN RNA helicase OS=Homo sapiens OX=9606 GN=DDX3X PE=1 SV=1;tr|A0A2R8YF78|A0A2R8YF78_HUMAN RNA helicase OS=Homo sapiens OX=9606 GN=DDX3X PE=1	34	15	14	14	15	1	14	1	14	1	29.3	69.047	622	0	103.92	29.3	2.7	559880000	553930000	5952600
Q59GY2;P36578;B4DMJ6;Q53G74;B4DFI6;H3BM89;B4DMJ2;H3BU31;B4DP82;H3BTP7	Q59GY2;P36578;B4DMJ6;Q53G74;B4DFI6;H3BM89;B4DMJ2	60S ribosomal protein L4	RPL4	tr|Q59GY2|Q59GY2_HUMAN 60S ribosomal protein L4 (Fragment) OS=Homo sapiens OX=9606 PE=2 SV=1;sp|P36578|RL4_HUMAN 60S ribosomal protein L4 OS=Homo sapiens OX=9606 GN=RPL4 PE=1 SV=5;tr|B4DMJ6|B4DMJ6_HUMAN 60S ribosomal protein L4 OS=Homo sapiens OX=9606 PE=2	10	14	14	14	14	1	14	1	14	1	28.6	48.995	441	0	103.77	28.6	2.5	813010000	694960000	118040000
O75533;Q7Z497;A0JLT9;Q32Q20;A0PJH5;H7C341	O75533;Q7Z497	Splicing factor 3B subunit 1	SF3B1	sp|O75533|SF3B1_HUMAN Splicing factor 3B subunit 1 OS=Homo sapiens OX=9606 GN=SF3B1 PE=1 SV=3;tr|Q7Z497|Q7Z497_HUMAN SF3B1 protein (Fragment) OS=Homo sapiens OX=9606 GN=SF3B1 PE=2 SV=1	6	11	11	11	11	0	11	0	11	0	11.3	145.83	1304	0	99.026	11.3	0	235030000	235030000	0
G3V4W0;B4DY08;B2R5W2;G3V4C1;B2R603;G3V2Q1;A8K9A4;P07910;G3V576;B3KX96;G3V2D6;G3V5V7;B4DQQ2;D3DPI2;G3V5X6;G3V3K6;G3V251;G3V555;G3V575;B4DMJ1;B4DSU6;Q6PKD2;A0A0G2JPF8;A0A0G2JNQ3;P0DMR1;O60812;B7ZW38;B2RXH8;G3V4M8;G3V2H6;Q569J8;E5RG71;B3KT61;B3KSX3;Q86SE5	G3V4W0;B4DY08;B2R5W2;G3V4C1;B2R603;G3V2Q1;A8K9A4;P07910;G3V576;B3KX96;G3V2D6;G3V5V7;B4DQQ2;D3DPI2	Heterogeneous nuclear ribonucleoproteins C1/C2	HNRNPC;hCG_1641229	tr|G3V4W0|G3V4W0_HUMAN Heterogeneous nuclear ribonucleoproteins C1/C2 (Fragment) OS=Homo sapiens OX=9606 GN=HNRNPC PE=1 SV=1;tr|B4DY08|B4DY08_HUMAN Heterogeneous nuclear ribonucleoproteins C1/C2 OS=Homo sapiens OX=9606 GN=HNRNPC PE=1 SV=1;tr|B2R5W2|B2R5W2_	35	13	13	13	12	3	12	3	12	3	46.2	28.916	262	0	97.516	46.2	13.7	1247800000	1115000000	132800000
A0A024R150;Q92828;A8K9S3;Q59EK2	A0A024R150;Q92828;A8K9S3	Coronin;Coronin-2A	CORO2A	tr|A0A024R150|A0A024R150_HUMAN Coronin OS=Homo sapiens OX=9606 GN=CORO2A PE=3 SV=1;sp|Q92828|COR2A_HUMAN Coronin-2A OS=Homo sapiens OX=9606 GN=CORO2A PE=1 SV=2;tr|A8K9S3|A8K9S3_HUMAN Coronin OS=Homo sapiens OX=9606 PE=2 SV=1	4	12	12	12	12	0	12	0	12	0	32.2	59.763	525	0	95.682	32.2	0	462510000	462510000	0
Q7Z5U1;Q05D20;Q6P0P7;Q6PJV4	Q7Z5U1;Q05D20;Q6P0P7;Q6PJV4		THRAP3	tr|Q7Z5U1|Q7Z5U1_HUMAN THRAP3 protein (Fragment) OS=Homo sapiens OX=9606 GN=THRAP3 PE=2 SV=1;tr|Q05D20|Q05D20_HUMAN THRAP3 protein (Fragment) OS=Homo sapiens OX=9606 GN=THRAP3 PE=2 SV=1;tr|Q6P0P7|Q6P0P7_HUMAN THRAP3 protein (Fragment) OS=Homo sapiens OX=96	4	10	3	3	10	0	3	0	3	0	24.1	41.6	373	0	94.323	24.1	0	360030000	360030000	0
Q86YZ3	Q86YZ3	Hornerin	HRNR	sp|Q86YZ3|HORN_HUMAN Hornerin OS=Homo sapiens OX=9606 GN=HRNR PE=1 SV=2	1	10	10	10	3	9	3	9	3	9	12.9	282.39	2850	0	94.222	3.3	12.8	454120000	34376000	419740000
B9EG90;P11387;A0A7P0T852;Q6PK95;Q6NWZ5;Q9BVT2;A0A7P0T9R7;D3DWJ7;E5RIC7;B7Z9E8;B4DYD2;E5KMK7;E5KMK6;E5KMK5;Q969P6;E5RJ95;E5RFS0;B4E061	B9EG90;P11387	DNA topoisomerase 1	TOP1	tr|B9EG90|B9EG90_HUMAN DNA topoisomerase I OS=Homo sapiens OX=9606 GN=TOP1 PE=2 SV=1;sp|P11387|TOP1_HUMAN DNA topoisomerase 1 OS=Homo sapiens OX=9606 GN=TOP1 PE=1 SV=2	18	11	11	11	11	0	11	0	11	0	16.7	90.699	765	0	93.72	16.7	0	379720000	379720000	0
A0A0D9SFK2;A0A024QZ63;Q92614;B4DZ32;B4E0T8;B4DYM1;H0YEV9	A0A0D9SFK2;A0A024QZ63;Q92614;B4DZ32;B4E0T8;B4DYM1	Unconventional myosin-XVIIIa	MYO18A;hCG_27198	tr|A0A0D9SFK2|A0A0D9SFK2_HUMAN Unconventional myosin-XVIIIa OS=Homo sapiens OX=9606 GN=MYO18A PE=1 SV=1;tr|A0A024QZ63|A0A024QZ63_HUMAN HCG27198, isoform CRA_c OS=Homo sapiens OX=9606 GN=hCG_27198 PE=3 SV=1;sp|Q92614|MY18A_HUMAN Unconventional myosin-XVIIIa	7	8	8	8	8	0	8	0	8	0	6.7	231.1	2038	0	91.981	6.7	0	200530000	200530000	0
Q53HW2;A8K4Z4;A0A024RBS2;P05388;Q6NSF2;F8VWS0;Q53HK9;F8VU65;F8VPE8;G3V210;F8VW21;F8VQY6;F8VRK7;F8VZS0;B4E3D5;Q8NHW5;F8VS58;F8VWV4;F8W1K8;Q3MHV2	Q53HW2;A8K4Z4;A0A024RBS2;P05388;Q6NSF2;F8VWS0;Q53HK9;F8VU65;F8VPE8;G3V210;F8VW21;F8VQY6;F8VRK7;F8VZS0;B4E3D5;Q8NHW5;F8VS58	60S acidic ribosomal protein P0;60S acidic ribosomal protein P0-like	RPLP0;RPLP0P6	tr|Q53HW2|Q53HW2_HUMAN 60S acidic ribosomal protein P0 (Fragment) OS=Homo sapiens OX=9606 PE=2 SV=1;tr|A8K4Z4|A8K4Z4_HUMAN 60S acidic ribosomal protein P0 OS=Homo sapiens OX=9606 PE=2 SV=1;tr|A0A024RBS2|A0A024RBS2_HUMAN 60S acidic ribosomal protein P0 OS=H	20	10	10	10	10	4	10	4	10	4	45.4	34.301	317	0	91.818	45.4	20.2	827150000	708490000	118660000
B2R959;Q6NTA2;A0A384N6C7;P14866;M0QXS5;A0A3B3ITJ4;M0QYT0;B4DPK8;M0R076;B4DVF8;M0R1W6;M0QYL7	B2R959;Q6NTA2;A0A384N6C7;P14866;M0QXS5;A0A3B3ITJ4	Heterogeneous nuclear ribonucleoprotein L	HNRNPL	tr|B2R959|B2R959_HUMAN cDNA, FLJ94229, highly similar to Homo sapiens heterogeneous nuclear ribonucleoprotein L (HNRPL),mRNA OS=Homo sapiens OX=9606 PE=2 SV=1;tr|Q6NTA2|Q6NTA2_HUMAN HNRNPL protein (Fragment) OS=Homo sapiens OX=9606 GN=HNRNPL PE=2 SV=2;tr|A	12	11	11	11	11	0	11	0	11	0	28.3	60.249	558	0	90.043	28.3	0	1331000000	1331000000	0
Q8IXJ3;B4DZB1;B3KX19;Q6IBM8;Q15029;A8KAP3;B3KWY2;K7EP67;K7EJ74	Q8IXJ3;B4DZB1;B3KX19;Q6IBM8;Q15029;A8KAP3;B3KWY2	116 kDa U5 small nuclear ribonucleoprotein component	SNRP116;U5-116KD;EFTUD2	tr|Q8IXJ3|Q8IXJ3_HUMAN Small nuclear ribonucleoprotein component OS=Homo sapiens OX=9606 GN=SNRP116 PE=2 SV=1;tr|B4DZB1|B4DZB1_HUMAN 116 kDa U5 small nuclear ribonucleoprotein component OS=Homo sapiens OX=9606 PE=2 SV=1;tr|B3KX19|B3KX19_HUMAN 116 kDa U5 sm	9	12	12	11	12	0	12	0	11	0	20.1	95.371	850	0	89.938	20.1	0	223830000	223830000	0
V9HWB8;P14618;B4DNK4;A0A024R5Z9;A0A024R609;H3BTN5;B4DRT3;H3BQ34;Q8WUW7;H3BT25;H3BUW1;H3BTJ2;Q504U3;H3BR70;Q9UN47;Q9NYI7;Q9UKK4;H3BU13;A0A4D6DDG8;H3BN34;H3BQZ3;B4DPM0;Q16716;Q16715;P30613	V9HWB8;P14618;B4DNK4;A0A024R5Z9;A0A024R609;H3BTN5;B4DRT3;H3BQ34;Q8WUW7	Pyruvate kinase;Pyruvate kinase PKM	HEL-S-30;PKM;PKM2	tr|V9HWB8|V9HWB8_HUMAN Pyruvate kinase OS=Homo sapiens OX=9606 GN=HEL-S-30 PE=2 SV=1;sp|P14618|KPYM_HUMAN Pyruvate kinase PKM OS=Homo sapiens OX=9606 GN=PKM PE=1 SV=4;tr|B4DNK4|B4DNK4_HUMAN Pyruvate kinase OS=Homo sapiens OX=9606 GN=PKM PE=1 SV=1;tr|A0A024	25	12	12	12	12	1	12	1	12	1	25.6	57.936	531	0	89.414	25.6	2.4	674140000	659730000	14410000
Q7Z3N6;K7EIG7;J3QRN6;O94832;J3KRL0;Q8N618	Q7Z3N6;K7EIG7;J3QRN6;O94832	Unconventional myosin-Id	DKFZp686A01173;MYO1D	tr|Q7Z3N6|Q7Z3N6_HUMAN Uncharacterized protein DKFZp686A01173 (Fragment) OS=Homo sapiens OX=9606 GN=DKFZp686A01173 PE=2 SV=1;tr|K7EIG7|K7EIG7_HUMAN Unconventional myosin-Id OS=Homo sapiens OX=9606 GN=MYO1D PE=1 SV=1;tr|J3QRN6|J3QRN6_HUMAN Unconventional my	6	7	7	7	7	0	7	0	7	0	10.3	105.8	917	0	86.902	10.3	0	100080000	100080000	0
F8VSC5;A0A0U1RQQ9;Q6P3W7;Q9NWE9;H0YIK6;F8VPW3	F8VSC5;A0A0U1RQQ9;Q6P3W7	SCY1-like protein 2	SCYL2	tr|F8VSC5|F8VSC5_HUMAN SCY1-like protein 2 (Fragment) OS=Homo sapiens OX=9606 GN=SCYL2 PE=1 SV=1;tr|A0A0U1RQQ9|A0A0U1RQQ9_HUMAN SCY1-like protein 2 OS=Homo sapiens OX=9606 GN=SCYL2 PE=1 SV=1;sp|Q6P3W7|SCYL2_HUMAN SCY1-like protein 2 OS=Homo sapiens OX=9606	6	12	12	12	12	0	12	0	12	0	21	77.053	681	0	85.473	21	0	1017500000	1017500000	0
P17987;F5H282;E7EQR6;E7ERF2;F5GZ03;F5GZI8;F5H136;F5H7Y1;F5GYL4;F5H726;F5H676	P17987;F5H282;E7EQR6;E7ERF2	T-complex protein 1 subunit alpha	TCP1	sp|P17987|TCPA_HUMAN T-complex protein 1 subunit alpha OS=Homo sapiens OX=9606 GN=TCP1 PE=1 SV=1;tr|F5H282|F5H282_HUMAN T-complex protein 1 subunit alpha OS=Homo sapiens OX=9606 GN=TCP1 PE=1 SV=1;tr|E7EQR6|E7EQR6_HUMAN T-complex protein 1 subunit alpha OS=	11	10	10	10	10	0	10	0	10	0	23	60.343	556	0	84.744	23	0	424120000	424120000	0
A0A3Q8AM27;E9PKG1;A0A3S6H7E9;A0A3S6H812;A0A3S6H7X4;Q99873;A0A3S6H7Z6;A0A3Q8APX7;A0A3Q8AIR8;E9PQ98;E9PIX6;B4DJ87;A0A3Q8ATF5;A0A3Q8APW9;Q5U8W9;A0A3S6H7G3;A0A3Q8B022;E9PNR9;A0A3S6H765;A0A3S6H8A6;H0YDE4;A0A3Q8B4N0;A0A3S6H758;A0A3S6H7K8;A0A3S6H824;A0A3Q8B027;A0A3Q8BCI7;A0A3S6H7Y4;A0A3S6H942;A0A3Q8AIS5;A0A3S6H960;A0A3Q8B9M1;A0A3Q8APY3;A0A3Q8BCJ2;A0A3Q8AIS2;A0A3S6H950;A0A3Q8B4M4;A0A3S6H7Y8;A0A3S6H8W3;A0…	A0A3Q8AM27;E9PKG1;A0A3S6H7E9;A0A3S6H812;A0A3S6H7X4;Q99873;A0A3S6H7Z6;A0A3Q8APX7;A0A3Q8AIR8;E9PQ98;E9PIX6;B4DJ87;A0A3Q8ATF5;A0A3Q8APW9;Q5U8W9;A0A3S6H7G3;A0A3Q8B022;E9PNR9;A0A3S6H765;A0A3S6H8A6;H0YDE4;A0A3Q8B4N0;A0A3S6H758;A0A3S6H7K8;A0A3S6H824;A0A3Q8B027;A0A3Q8BCI7;A0A3S6H7Y4;A0A3S6H942	Protein arginine N-methyltransferase 1	PRMT1;HRMT1L2	tr|A0A3Q8AM27|A0A3Q8AM27_HUMAN Protein arginine N-methyltransferase 1 transcript variant 40 OS=Homo sapiens OX=9606 GN=PRMT1 PE=2 SV=1;tr|E9PKG1|E9PKG1_HUMAN Protein arginine N-methyltransferase 1 OS=Homo sapiens OX=9606 GN=PRMT1 PE=1 SV=1;tr|A0A3S6H7E9|A0	56	10	10	10	10	0	10	0	10	0	34.2	36.722	319	0	82.722	34.2	0	342070000	342070000	0
A0A1U9X8D3;A0A1U9X8D1;A0A1U9X8C7;A0A1U9X8C1;A0A0G2JHC2;A0A024RCJ8;Q6NYC8	A0A1U9X8D3;A0A1U9X8D1;A0A1U9X8C7;A0A1U9X8C1;A0A0G2JHC2;A0A024RCJ8;Q6NYC8	Phostensin	hCG_1821276;PPP1R18	tr|A0A1U9X8D3|A0A1U9X8D3_HUMAN PPP1R18 OS=Homo sapiens OX=9606 PE=4 SV=1;tr|A0A1U9X8D1|A0A1U9X8D1_HUMAN PPP1R18 OS=Homo sapiens OX=9606 PE=4 SV=1;tr|A0A1U9X8C7|A0A1U9X8C7_HUMAN PPP1R18 OS=Homo sapiens OX=9606 PE=4 SV=1;tr|A0A1U9X8C1|A0A1U9X8C1_HUMAN PPP1R1	7	5	5	5	5	0	5	0	5	0	17.5	67.958	613	0	82.519	17.5	0	115190000	115190000	0
F8W6I7;A0A7I2V3R8;A0A024RB53;A0A024RAZ7;P09651;Q6IPF2;A0A7I2V3W0;F8VTQ5;A0A7I2V2L6;A0A7I2YQX9;Q9BSM5;A0A024RC46;A0A2R8Y4L2;H0YH80;F8VZ49;Q0VAC0;A0A024QZ98;Q32P51;A0A7I2V5U9;B4E0B5;Q3MI39;B4DP35;A0A7I2YQY2;A0A7I2YQ85;A0A7I2V334;F8W646;A0A7I2V497;A0A7I2V3U8;A0A7I2V2F1;A0A7I2V5N7;A0A7I2V5H0;A0A7I2V4P7;A0A7I2V2X1;A0A7I2V4E2;A0A7I2V661;A0A7I2V5P1;A0A7I2V666;A0A7I2V3K5;A0A7I2V2R4;A0A7I2V453;A0A7I2V5T1;…	F8W6I7;A0A7I2V3R8;A0A024RB53;A0A024RAZ7;P09651;Q6IPF2;A0A7I2V3W0;F8VTQ5;A0A7I2V2L6;A0A7I2YQX9;Q9BSM5;A0A024RC46;A0A2R8Y4L2;H0YH80;F8VZ49;Q0VAC0;A0A024QZ98;Q32P51	Heterogeneous nuclear ribonucleoprotein A1;Heterogeneous nuclear ribonucleoprotein A1, N-terminally processed;Heterogeneous nuclear ribonucleoprotein A1-like 2	HNRNPA1;HNRPA1;hCG_2020860;RP11-78J21.1;HNRNPA1L2	tr|F8W6I7|F8W6I7_HUMAN Helix-destabilizing protein OS=Homo sapiens OX=9606 GN=HNRNPA1 PE=1 SV=2;tr|A0A7I2V3R8|A0A7I2V3R8_HUMAN Helix-destabilizing protein OS=Homo sapiens OX=9606 GN=HNRNPA1 PE=1 SV=1;tr|A0A024RB53|A0A024RB53_HUMAN Helix-destabilizing prote	47	10	9	9	8	6	7	5	7	5	34.2	33.155	307	0	82.469	31.3	20.5	574120000	322650000	251470000
A0A5F9ZHN9;P51648;J3QRD1;A0A5F9ZHI5;A0A5K1VW72;Q59H65;Q68D64;A0A5F9ZGX4;A0A5F9ZHZ9;A0A5F9ZI12;J3QKK9;J3KTG1;I3L0X1;A0A5F9ZHP6;I3L2W1;A0A0D9SGC3;I3L1M4;J3KTD9;K7EN73;J3QS00;E9PJV0;C9JKT2;B4DSX1;C9JMC5;I3L3I9;A8MYB8;E9PNN6;B3KSJ6;A0A024R5K0;Q6PKA6;Q8N9T9;P48448;P30838	A0A5F9ZHN9;P51648;J3QRD1;A0A5F9ZHI5;A0A5K1VW72;Q59H65;Q68D64;A0A5F9ZGX4;A0A5F9ZHZ9;A0A5F9ZI12	Fatty aldehyde dehydrogenase	ALDH3A2;DKFZp686E23276	tr|A0A5F9ZHN9|A0A5F9ZHN9_HUMAN Aldehyde dehydrogenase OS=Homo sapiens OX=9606 GN=ALDH3A2 PE=1 SV=1;sp|P51648|AL3A2_HUMAN Aldehyde dehydrogenase family 3 member A2 OS=Homo sapiens OX=9606 GN=ALDH3A2 PE=1 SV=1;tr|J3QRD1|J3QRD1_HUMAN Aldehyde dehydrogenase fa	33	9	9	8	9	0	9	0	8	0	19.8	58.681	521	0	81.747	19.8	0	378010000	378010000	0
Q13045;B4DIX0;Q59H95;J3KS54;K7EP37;J3QQU5;K7EP27;J3QQQ2;B4DNA8;J3KT47;J3KS39;J3QLR6	Q13045;B4DIX0;Q59H95	Protein flightless-1 homolog	FLII	sp|Q13045|FLII_HUMAN Protein flightless-1 homolog OS=Homo sapiens OX=9606 GN=FLII PE=1 SV=2;tr|B4DIX0|B4DIX0_HUMAN cDNA FLJ50778, highly similar to Protein flightless-1 homolog OS=Homo sapiens OX=9606 PE=2 SV=1;tr|Q59H95|Q59H95_HUMAN Flightless I homolog v	12	11	11	11	11	0	11	0	11	0	15.3	144.75	1269	0	80.575	15.3	0	236750000	236750000	0
A8K6V3;Q15393;B3KQH1;B3KM77;J3QRB2;J3QL37	A8K6V3;Q15393;B3KQH1;B3KM77	Splicing factor 3B subunit 3	SF3B3	tr|A8K6V3|A8K6V3_HUMAN cDNA FLJ78677, highly similar to Homo sapiens splicing factor 3b, subunit 3, 130kDa (SF3B3), mRNA OS=Homo sapiens OX=9606 PE=2 SV=1;sp|Q15393|SF3B3_HUMAN Splicing factor 3B subunit 3 OS=Homo sapiens OX=9606 GN=SF3B3 PE=1 SV=4;tr|B3KQ	6	11	11	11	11	0	11	0	11	0	13.1	135.58	1217	0	80.403	13.1	0	292770000	292770000	0
Q53GK6;Q53G99;Q53G76;Q1KLZ0;P60709;B4E335;E7EVS6;B4DW52;A0A2R8Y793;G5E9R0;A0A6Q8PH58;A0A2R8YGF8;C9JUM1;C9JZR7;C9JTX5;A0A6Q8PGD7	Q53GK6;Q53G99;Q53G76;Q1KLZ0;P60709;B4E335;E7EVS6;B4DW52;A0A2R8Y793	Actin, cytoplasmic 1;Actin, cytoplasmic 1, N-terminally processed	PS1TP5BP1;ACTB	tr|Q53GK6|Q53GK6_HUMAN Beta actin variant (Fragment) OS=Homo sapiens OX=9606 PE=2 SV=1;tr|Q53G99|Q53G99_HUMAN Beta actin variant (Fragment) OS=Homo sapiens OX=9606 PE=2 SV=1;tr|Q53G76|Q53G76_HUMAN Beta actin variant (Fragment) OS=Homo sapiens OX=9606 PE=2	16	22	1	1	22	9	1	1	1	1	69.6	41.722	375	0	79.965	69.6	31.2	531950000	503730000	28222000
Q6IBR0;Q53EP4;P04843;Q96HX3;B4DL99;B4DNJ5;B7Z4L4;F8WF32	Q6IBR0;Q53EP4;P04843;Q96HX3;B4DL99;B4DNJ5;B7Z4L4	Dolichyl-diphosphooligosaccharide--protein glycosyltransferase subunit 1	RPN1	tr|Q6IBR0|Q6IBR0_HUMAN Dolichyl-diphosphooligosaccharide--protein glycosyltransferase subunit 1 OS=Homo sapiens OX=9606 GN=RPN1 PE=2 SV=1;tr|Q53EP4|Q53EP4_HUMAN Dolichyl-diphosphooligosaccharide--protein glycosyltransferase subunit 1 (Fragment) OS=Homo sap	8	8	8	8	8	0	8	0	8	0	20.9	68.606	607	0	78.63	20.9	0	183760000	183760000	0
Q53F91;P09327;B4DV78;C9J2B5;H7C0B6	Q53F91;P09327	Villin-1	VIL1	tr|Q53F91|Q53F91_HUMAN Villin-1 (Fragment) OS=Homo sapiens OX=9606 PE=2 SV=1;sp|P09327|VILI_HUMAN Villin-1 OS=Homo sapiens OX=9606 GN=VIL1 PE=1 SV=4	5	11	11	11	11	0	11	0	11	0	16.4	92.724	827	0	76.724	16.4	0	219090000	219090000	0
A0A7P0TB36;V9HWB4;P11021;A0A7P0TAI0;B4DEF7	A0A7P0TB36;V9HWB4;P11021;A0A7P0TAI0;B4DEF7	78 kDa glucose-regulated protein	HEL-S-89n;HSPA5	tr|A0A7P0TB36|A0A7P0TB36_HUMAN Endoplasmic reticulum chaperone BiP OS=Homo sapiens OX=9606 GN=HSPA5 PE=4 SV=1;tr|V9HWB4|V9HWB4_HUMAN 78 kDa glucose-regulated protein OS=Homo sapiens OX=9606 GN=HEL-S-89n PE=2 SV=1;sp|P11021|BIP_HUMAN Endoplasmic reticulum c	5	10	9	9	10	2	9	1	9	1	18.8	69.01	623	0	75.497	18.8	4	319160000	294490000	24668000
Q9ULV0;A0A024R269;Q7Z7A5;B3KSA2;A0A0A0MR36;K7EPI3;B4DXH5	Q9ULV0;A0A024R269;Q7Z7A5;B3KSA2	Unconventional myosin-Vb	MYO5B;ACAA2	sp|Q9ULV0|MYO5B_HUMAN Unconventional myosin-Vb OS=Homo sapiens OX=9606 GN=MYO5B PE=1 SV=3;tr|A0A024R269|A0A024R269_HUMAN Acetyl-Coenzyme A acyltransferase 2 (Mitochondrial 3-oxoacyl-Coenzyme A thiolase), isoform CRA_d OS=Homo sapiens OX=9606 GN=ACAA2 PE=3	7	10	10	10	10	0	10	0	10	0	7.7	213.67	1848	0	75.149	7.7	0	208010000	208010000	0
A0A1X7SBZ2;A0A5H1ZRQ2;Q59F66;Q92841;B4DZQ7	A0A1X7SBZ2;A0A5H1ZRQ2;Q59F66;Q92841;B4DZQ7	Probable ATP-dependent RNA helicase DDX17	DDX17	tr|A0A1X7SBZ2|A0A1X7SBZ2_HUMAN RNA helicase OS=Homo sapiens OX=9606 GN=DDX17 PE=1 SV=1;tr|A0A5H1ZRQ2|A0A5H1ZRQ2_HUMAN RNA helicase OS=Homo sapiens OX=9606 GN=DDX17 PE=1 SV=2;tr|Q59F66|Q59F66_HUMAN RNA helicase (Fragment) OS=Homo sapiens OX=9606 PE=2 SV=1;s	5	15	10	10	15	1	10	0	10	0	24.8	80.253	729	0	73.225	24.8	1.6	395610000	395610000	0
A0A7I2V2G2;A0A7I2V2S7;B7Z4V2;V9HW84;A0A384P5G6;Q8N1C8;P38646;A0A7I2YQB2;A0A7I2V3F7;D6RCD7;B7Z4T3;B7Z1V7;A1XP52;H0Y8K0;Q2F839;A0A3B3ITI4;H0Y8S0	A0A7I2V2G2;A0A7I2V2S7;B7Z4V2;V9HW84;A0A384P5G6;Q8N1C8;P38646;A0A7I2YQB2;A0A7I2V3F7;D6RCD7;B7Z4T3;B7Z1V7;A1XP52;H0Y8K0	Stress-70 protein, mitochondrial	HEL-S-124m;HSPA9	tr|A0A7I2V2G2|A0A7I2V2G2_HUMAN 75 kDa glucose-regulated protein OS=Homo sapiens OX=9606 GN=HSPA9 PE=1 SV=1;tr|A0A7I2V2S7|A0A7I2V2S7_HUMAN 75 kDa glucose-regulated protein OS=Homo sapiens OX=9606 GN=HSPA9 PE=1 SV=1;tr|B7Z4V2|B7Z4V2_HUMAN 75 kDa glucose-regu	17	9	9	9	8	4	8	4	8	4	19.5	66.601	610	0	73.177	18	7.7	500330000	433910000	66421000
E5KNY5;P42704;B4DSR0;C9JCA9;B8ZZ38;A0A0C4DG06	E5KNY5;P42704;B4DSR0;C9JCA9;B8ZZ38;A0A0C4DG06	Leucine-rich PPR motif-containing protein, mitochondrial	LRPPRC	tr|E5KNY5|E5KNY5_HUMAN Leucine-rich PPR-motif containing OS=Homo sapiens OX=9606 GN=LRPPRC PE=4 SV=1;sp|P42704|LPPRC_HUMAN Leucine-rich PPR motif-containing protein, mitochondrial OS=Homo sapiens OX=9606 GN=LRPPRC PE=1 SV=3;tr|B4DSR0|B4DSR0_HUMAN cDNA FLJ6	6	9	9	9	9	0	9	0	9	0	9.8	157.9	1394	0	73.071	9.8	0	153070000	153070000	0
Q6IBT3;Q53HV2;Q99832;B7Z7I4;F8WAM2;B7Z1C9	Q6IBT3;Q53HV2;Q99832;B7Z7I4;F8WAM2	T-complex protein 1 subunit eta	CCT7	tr|Q6IBT3|Q6IBT3_HUMAN T-complex protein 1 subunit eta OS=Homo sapiens OX=9606 GN=CCT7 PE=2 SV=1;tr|Q53HV2|Q53HV2_HUMAN T-complex protein 1 subunit eta (Fragment) OS=Homo sapiens OX=9606 PE=2 SV=1;sp|Q99832|TCPH_HUMAN T-complex protein 1 subunit eta OS=Hom	6	9	9	9	9	0	9	0	9	0	24.7	59.328	543	0	72.012	24.7	0	234370000	234370000	0
T2DQ69;B3KX23;A0A0A0MSJ0;Q86XP3;B3KTL4;B3KMI4;B3KV84	T2DQ69;B3KX23;A0A0A0MSJ0;Q86XP3;B3KTL4;B3KMI4;B3KV84	ATP-dependent RNA helicase DDX42	DDX42	tr|T2DQ69|T2DQ69_HUMAN MAP3K3/DDX42 fusion protein 1 (Fragment) OS=Homo sapiens OX=9606 PE=2 SV=1;tr|B3KX23|B3KX23_HUMAN RNA helicase OS=Homo sapiens OX=9606 PE=2 SV=1;tr|A0A0A0MSJ0|A0A0A0MSJ0_HUMAN RNA helicase OS=Homo sapiens OX=9606 GN=DDX42 PE=1 SV=1;s	7	5	5	5	5	0	5	0	5	0	12.5	61.054	554	0	71.73	12.5	0	103310000	103310000	0
Q7Z759;Q53HU0;P50990;H7C4C8;H7C2U0	Q7Z759;Q53HU0;P50990	T-complex protein 1 subunit theta	CCT8	tr|Q7Z759|Q7Z759_HUMAN CCT-theta OS=Homo sapiens OX=9606 GN=CCT8 PE=2 SV=1;tr|Q53HU0|Q53HU0_HUMAN CCT-theta (Fragment) OS=Homo sapiens OX=9606 PE=2 SV=1;sp|P50990|TCPQ_HUMAN T-complex protein 1 subunit theta OS=Homo sapiens OX=9606 GN=CCT8 PE=1 SV=4	5	11	11	11	11	0	11	0	11	0	26	54.106	497	0	71.14	26	0	339580000	339580000	0
Q8TBK5;Q8N5Z7;A0A024RBK3;Q9HBB3;Q02878;B2R4K7;B4DRX3;F8VZ45;U3KQR5;F8VR69;F8VZA3;F8VWR1;F8VU16;B4DNY8	Q8TBK5;Q8N5Z7;A0A024RBK3;Q9HBB3;Q02878;B2R4K7;B4DRX3	60S ribosomal protein L6	RPL6	tr|Q8TBK5|Q8TBK5_HUMAN 60S ribosomal protein L6 OS=Homo sapiens OX=9606 GN=RPL6 PE=1 SV=1;tr|Q8N5Z7|Q8N5Z7_HUMAN 60S ribosomal protein L6 OS=Homo sapiens OX=9606 GN=RPL6 PE=1 SV=1;tr|A0A024RBK3|A0A024RBK3_HUMAN 60S ribosomal protein L6 OS=Homo sapiens OX=9	14	10	10	10	8	4	8	4	8	4	33.7	32.741	288	0	70.595	28.1	13.2	440610000	271530000	169070000
D6RAS7;B7Z3M5;H0Y8L7;D6RB09;E9PFI5;D6RG13;D6RAT0;Q6NXR8;A8K4W0;P61247;D6RGE0;D6RED7;D6RI02;D6R9B6;H0Y9Y4	D6RAS7;B7Z3M5;H0Y8L7;D6RB09;E9PFI5;D6RG13;D6RAT0;Q6NXR8;A8K4W0;P61247;D6RGE0;D6RED7	40S ribosomal protein S3a	RPS3A	tr|D6RAS7|D6RAS7_HUMAN 40S ribosomal protein S3a (Fragment) OS=Homo sapiens OX=9606 GN=RPS3A PE=1 SV=1;tr|B7Z3M5|B7Z3M5_HUMAN 40S ribosomal protein S3a OS=Homo sapiens OX=9606 GN=RPS3A PE=2 SV=1;tr|H0Y8L7|H0Y8L7_HUMAN 40S ribosomal protein S3a (Fragment) O	15	3	3	3	2	1	2	1	2	1	29.6	14.446	125	0	70.084	20.8	8.8	73787000	63322000	10465000
Q9Y6Y0;Q6MZF3;B3KSM1;B3KMY8;B3KM71;H0Y5Y2	Q9Y6Y0;Q6MZF3;B3KSM1;B3KMY8;B3KM71	Influenza virus NS1A-binding protein	IVNS1ABP;DKFZp686K06216	sp|Q9Y6Y0|NS1BP_HUMAN Influenza virus NS1A-binding protein OS=Homo sapiens OX=9606 GN=IVNS1ABP PE=1 SV=3;tr|Q6MZF3|Q6MZF3_HUMAN Uncharacterized protein DKFZp686K06216 (Fragment) OS=Homo sapiens OX=9606 GN=DKFZp686K06216 PE=2 SV=1;tr|B3KSM1|B3KSM1_HUMAN cDN	6	6	6	6	6	0	6	0	6	0	11.7	71.729	642	0	69.94	11.7	0	261250000	261250000	0
Q53YD7;P26641;B4DUP0;B4DUK7;Q2F838;B4DSR4	Q53YD7;P26641;B4DUP0	Elongation factor 1-gamma	EEF1G	tr|Q53YD7|Q53YD7_HUMAN Elongation factor 1-gamma OS=Homo sapiens OX=9606 GN=EEF1G PE=2 SV=1;sp|P26641|EF1G_HUMAN Elongation factor 1-gamma OS=Homo sapiens OX=9606 GN=EEF1G PE=1 SV=3;tr|B4DUP0|B4DUP0_HUMAN cDNA FLJ59433, highly similar to Elongation factor	6	10	10	10	10	1	10	1	10	1	25.2	50.118	437	0	69.853	25.2	3	612340000	605350000	6991100
Q59H46;B7ZLD8;B7ZLD5;A0A024R8K7;A0A024R8T0;A0A024R8N2;P16144;J3QQL2;B4E3N0;Q2VP98	Q59H46;B7ZLD8;B7ZLD5;A0A024R8K7;A0A024R8T0;A0A024R8N2;P16144	Integrin beta;Integrin beta-4	ITGB4	tr|Q59H46|Q59H46_HUMAN Integrin beta (Fragment) OS=Homo sapiens OX=9606 PE=2 SV=1;tr|B7ZLD8|B7ZLD8_HUMAN Integrin beta OS=Homo sapiens OX=9606 GN=ITGB4 PE=2 SV=1;tr|B7ZLD5|B7ZLD5_HUMAN Integrin beta OS=Homo sapiens OX=9606 GN=ITGB4 PE=2 SV=1;tr|A0A024R8K7|	10	9	9	9	9	0	9	0	9	0	8.4	169.15	1515	0	68.9	8.4	0	219380000	219380000	0
V9HVZ4;Q2TSD0;P04406;E7EUT5;A4UCT1;Q0QET7;B4DRV9;Q5ZEY3	V9HVZ4;Q2TSD0;P04406;E7EUT5;A4UCT1;Q0QET7	Glyceraldehyde-3-phosphate dehydrogenase	HEL-S-162eP;GAPDH	tr|V9HVZ4|V9HVZ4_HUMAN Glyceraldehyde-3-phosphate dehydrogenase OS=Homo sapiens OX=9606 GN=HEL-S-162eP PE=2 SV=1;tr|Q2TSD0|Q2TSD0_HUMAN Glyceraldehyde-3-phosphate dehydrogenase OS=Homo sapiens OX=9606 PE=2 SV=1;sp|P04406|G3P_HUMAN Glyceraldehyde-3-phosphat	8	7	7	7	3	4	3	4	3	4	30.4	36.053	335	0	67.644	16.4	14	134950000	45748000	89197000
F8W8M4;A0A0A0MRL6;A0A3B3IS55;O14639;B7Z4H1;A0A2Z4N5U1;B3KSG3;J3QSX6;A0A494C1G0;B4DQA3;A0A494C1P1;H0Y7N6;F6XFR5	F8W8M4;A0A0A0MRL6;A0A3B3IS55;O14639;B7Z4H1;A0A2Z4N5U1;B3KSG3;J3QSX6;A0A494C1G0;B4DQA3;A0A494C1P1	Actin-binding LIM protein 1	ABLIM1	tr|F8W8M4|F8W8M4_HUMAN Actin-binding LIM protein 1 OS=Homo sapiens OX=9606 GN=ABLIM1 PE=1 SV=1;tr|A0A0A0MRL6|A0A0A0MRL6_HUMAN Actin-binding LIM protein 1 OS=Homo sapiens OX=9606 GN=ABLIM1 PE=1 SV=1;tr|A0A3B3IS55|A0A3B3IS55_HUMAN Actin-binding LIM protein 1	13	8	8	8	8	0	8	0	8	0	14.2	81.104	718	0	66.171	14.2	0	267260000	267260000	0
Q5SWX8;A0A024R973	Q5SWX8;A0A024R973	Protein odr-4 homolog	ODR4;C1orf27	sp|Q5SWX8|ODR4_HUMAN Protein odr-4 homolog OS=Homo sapiens OX=9606 GN=ODR4 PE=1 SV=1;tr|A0A024R973|A0A024R973_HUMAN Protein odr-4 homolog OS=Homo sapiens OX=9606 GN=C1orf27 PE=3 SV=1	2	7	7	7	7	0	7	0	7	0	21.8	51.103	454	0	65.39	21.8	0	348390000	348390000	0
A4FU77;O75643;A0A494C1A5;Q9H8B9;Q9UNV9;B4E0P5;A2RRQ7;B4E150;Q7L5W4	A4FU77;O75643;A0A494C1A5;Q9H8B9	U5 small nuclear ribonucleoprotein 200 kDa helicase	SNRNP200	tr|A4FU77|A4FU77_HUMAN SNRNP200 protein (Fragment) OS=Homo sapiens OX=9606 GN=SNRNP200 PE=2 SV=1;sp|O75643|U520_HUMAN U5 small nuclear ribonucleoprotein 200 kDa helicase OS=Homo sapiens OX=9606 GN=SNRNP200 PE=1 SV=2;tr|A0A494C1A5|A0A494C1A5_HUMAN U5 small	9	6	6	6	6	0	6	0	6	0	5.3	216.18	1887	0	64.501	5.3	0	72531000	72531000	0
Q12797;B8Y0L3;E5RHJ2;Q6PJH4;A8K721;E5RG56;B3GQE5	Q12797;B8Y0L3	Aspartyl/asparaginyl beta-hydroxylase	ASPH	sp|Q12797|ASPH_HUMAN Aspartyl/asparaginyl beta-hydroxylase OS=Homo sapiens OX=9606 GN=ASPH PE=1 SV=3;tr|B8Y0L3|B8Y0L3_HUMAN Aspartate beta-hydroxylase (Fragment) OS=Homo sapiens OX=9606 GN=ASPH PE=2 SV=1	7	4	4	4	4	0	4	0	4	0	9.4	85.862	758	0	64.465	9.4	0	117980000	117980000	0
A0A0S2Z491;A0A7I2V5S2;P06748;A0A140VJQ2;A4ZU86;A0A7I2YQC0;Q9BTI9;E5RI98;A0A0S2Z4G7;Q9NX34;A0A7I2V4G8;A0A7I2V433;A0A7I2V2X9;A0A7I2V3U2;A0A7I2V5J8;E5RGW4;A0A7I2V3G5;A0A7I2V579;V9HVU7;A0A024RAP1;A0A024R3V9	A0A0S2Z491;A0A7I2V5S2;P06748;A0A140VJQ2;A4ZU86;A0A7I2YQC0;Q9BTI9;E5RI98;A0A0S2Z4G7;Q9NX34	Nucleophosmin	NPM1	tr|A0A0S2Z491|A0A0S2Z491_HUMAN Nucleophosmin (Fragment) OS=Homo sapiens OX=9606 GN=NPM1 PE=2 SV=1;tr|A0A7I2V5S2|A0A7I2V5S2_HUMAN Nucleophosmin OS=Homo sapiens OX=9606 GN=NPM1 PE=1 SV=1;sp|P06748|NPM_HUMAN Nucleophosmin OS=Homo sapiens OX=9606 GN=NPM1 PE=1	21	7	7	7	6	3	6	3	6	3	28.2	32.575	294	0	64.074	25.5	8.8	842850000	635460000	207390000
A0A3B3ISC6;A0A3B3IS84;P53621;A0A3B3IT15;A0A3B3IU89;A0A3B3ITV3;A0A3B3ISK1;A0A3B3ITI7;A0A3B3IU78	A0A3B3ISC6;A0A3B3IS84;P53621;A0A3B3IT15;A0A3B3IU89;A0A3B3ITV3	Coatomer subunit alpha;Xenin;Proxenin	COPA	tr|A0A3B3ISC6|A0A3B3ISC6_HUMAN Coatomer subunit alpha (Fragment) OS=Homo sapiens OX=9606 GN=COPA PE=1 SV=1;tr|A0A3B3IS84|A0A3B3IS84_HUMAN Coatomer subunit alpha OS=Homo sapiens OX=9606 GN=COPA PE=1 SV=1;sp|P53621|COPA_HUMAN Coatomer subunit alpha OS=Homo s	9	10	10	10	10	0	10	0	10	0	13.5	114.87	1024	0	63.945	13.5	0	167790000	167790000	0
A0A024RCM3;Q13838;Q5STU3;A0A0G2JJZ9;B4DX78;O00148;F6WLT2;A0A140T9X3;B4DP52;H0Y400;F6S4E6;A0A0A0MT12;F6TRA5;Q59G92;K7EN69;Q7KYK3;A0A140T9X9;Q69YT6;F6QYI9;A0A0G2JJL7;K7EPJ3;A0A140T996;F6R6M7;F6UJC5;A0A140TA18;K7EQN7;A0A024R7H0;A0A286SD68;A0A286SD67;A0A286SD65;A0A286SD64;A0A286SD63;A0A286SD59;A0A286SD52;K7ENP6;A0A0G2JHN7;K7EL56;K7EIL8;F6U6E2;A0A140T9L4;F6S2B7;A0A140T973;F6SXL5;A0A140T9K1;B4DH55;H0YC…	A0A024RCM3;Q13838;Q5STU3;A0A0G2JJZ9;B4DX78;O00148;F6WLT2;A0A140T9X3;B4DP52;H0Y400;F6S4E6;A0A0A0MT12;F6TRA5;Q59G92	Spliceosome RNA helicase DDX39B;ATP-dependent RNA helicase DDX39A	hCG_2005638;DDX39B;DDX39A	tr|A0A024RCM3|A0A024RCM3_HUMAN RNA helicase OS=Homo sapiens OX=9606 GN=hCG_2005638 PE=4 SV=1;sp|Q13838|DX39B_HUMAN Spliceosome RNA helicase DDX39B OS=Homo sapiens OX=9606 GN=DDX39B PE=1 SV=1;tr|Q5STU3|Q5STU3_HUMAN RNA helicase OS=Homo sapiens OX=9606 GN=DD	52	8	8	8	8	0	8	0	8	0	22.9	48.991	428	0	63.789	22.9	0	502190000	502190000	0
Q9ULC5;B4DX30;A0A494C046;H0Y9U7;B7Z3Z9;D3DQ84;A0A494BZW8;E7EPM6;B4E0R0;A0A494C0J9;E7ERD7;C9J8C7;B4DFW3;A0A494C116;B2RB13;A8K9T3;A0A499FJL5;A0A494C0B6;Q9UKU0;P33121	Q9ULC5;B4DX30	Long-chain-fatty-acid--CoA ligase 5	ACSL5	sp|Q9ULC5|ACSL5_HUMAN Long-chain-fatty-acid--CoA ligase 5 OS=Homo sapiens OX=9606 GN=ACSL5 PE=1 SV=1;tr|B4DX30|B4DX30_HUMAN cDNA FLJ52792, highly similar to Long-chain-fatty-acid--CoA ligase 5 OS=Homo sapiens OX=9606 PE=2 SV=1	20	7	7	7	7	0	7	0	7	0	16.1	75.99	683	0	63.673	16.1	0	223170000	223170000	0
A0A024R6S1;O60884;T2DN57;T2DPK5;A0A087WT48	A0A024R6S1;O60884	DnaJ homolog subfamily A member 2	DNAJA2	tr|A0A024R6S1|A0A024R6S1_HUMAN DnaJ (Hsp40) homolog, subfamily A, member 2, isoform CRA_a OS=Homo sapiens OX=9606 GN=DNAJA2 PE=3 SV=1;sp|O60884|DNJA2_HUMAN DnaJ homolog subfamily A member 2 OS=Homo sapiens OX=9606 GN=DNAJA2 PE=1 SV=1	5	8	8	8	8	0	8	0	8	0	24.3	45.745	412	0	63.244	24.3	0	89811000	89811000	0
Q8WVV4	Q8WVV4	Protein POF1B	POF1B	sp|Q8WVV4|POF1B_HUMAN Protein POF1B OS=Homo sapiens OX=9606 GN=POF1B PE=1 SV=3	1	9	9	9	9	0	9	0	9	0	19.5	68.064	589	0	61.687	19.5	0	183200000	183200000	0
Q9Y2H1;A0A024RAW5;B7Z8G6;B4E3T8;F5H277;H0YGN4;F5H7Z3;F5GY51;F5H5E6;F5H0V1;I3L0D0	Q9Y2H1;A0A024RAW5;B7Z8G6;B4E3T8	Serine/threonine-protein kinase 38-like	STK38L	sp|Q9Y2H1|ST38L_HUMAN Serine/threonine-protein kinase 38-like OS=Homo sapiens OX=9606 GN=STK38L PE=1 SV=3;tr|A0A024RAW5|A0A024RAW5_HUMAN Serine/threonine kinase 38 like, isoform CRA_b OS=Homo sapiens OX=9606 GN=STK38L PE=4 SV=1;tr|B7Z8G6|B7Z8G6_HUMAN cDNA	11	9	8	8	9	0	8	0	8	0	22.6	54.002	464	0	61.376	22.6	0	400600000	400600000	0
B2RE46;P04844;Q5JYR4;B4DJL0;Q5JYR7;F2Z3K5	B2RE46;P04844;Q5JYR4;B4DJL0;Q5JYR7;F2Z3K5	Dolichyl-diphosphooligosaccharide--protein glycosyltransferase subunit 2	RPN2	tr|B2RE46|B2RE46_HUMAN Dolichyl-diphosphooligosaccharide--protein glycosyltransferase subunit 2 OS=Homo sapiens OX=9606 PE=2 SV=1;sp|P04844|RPN2_HUMAN Dolichyl-diphosphooligosaccharide--protein glycosyltransferase subunit 2 OS=Homo sapiens OX=9606 GN=RPN2	6	6	6	6	6	0	6	0	6	0	16.2	69.333	631	0	59.93	16.2	0	189100000	189100000	0
F8WDB9;Q5JPJ8;A0A087X0J3;A0A087WZ15;E9PDI2;B7Z4M3;P40123	F8WDB9;Q5JPJ8;A0A087X0J3;A0A087WZ15;E9PDI2;B7Z4M3;P40123	Adenylyl cyclase-associated protein;Adenylyl cyclase-associated protein 2	CAP2;DKFZp686D0714	tr|F8WDB9|F8WDB9_HUMAN Adenylyl cyclase-associated protein 2 OS=Homo sapiens OX=9606 GN=CAP2 PE=1 SV=1;tr|Q5JPJ8|Q5JPJ8_HUMAN Adenylyl cyclase-associated protein OS=Homo sapiens OX=9606 GN=DKFZp686D0714 PE=2 SV=1;tr|A0A087X0J3|A0A087X0J3_HUMAN Adenylyl cyc	7	1	1	1	1	0	1	0	1	0	4.1	21.976	194	0	59.749	4.1	0	0	0	0
F5GZI0;F5H056;B4E2Z3;A0A7P0TBF8;F5GZS6;A0A7P0T9F7;A0A7P0Z4A0;A0A7P0TAN7;J3KPF3;A0A7P0Z4P5;P08195;A0A7P0T8F1;A0A024R599;A0A7P0T8U7;A0A7P0TAS6;H0YFX4;H0YH36	F5GZI0;F5H056;B4E2Z3;A0A7P0TBF8;F5GZS6;A0A7P0T9F7;A0A7P0Z4A0;A0A7P0TAN7;J3KPF3;A0A7P0Z4P5;P08195	4F2 cell-surface antigen heavy chain	SLC3A2	tr|F5GZI0|F5GZI0_HUMAN 4F2 cell-surface antigen heavy chain OS=Homo sapiens OX=9606 GN=SLC3A2 PE=1 SV=2;tr|F5H056|F5H056_HUMAN 4F2 cell-surface antigen heavy chain OS=Homo sapiens OX=9606 GN=SLC3A2 PE=1 SV=2;tr|B4E2Z3|B4E2Z3_HUMAN cDNA FLJ54090, highly sim	17	5	5	5	5	0	5	0	5	0	19.5	44.163	400	0	59.327	19.5	0	81068000	81068000	0
A0A140VK49;Q7KZF4;B2R5U1;B4E299;B3KU67;Q59FF0;I6TRR8;H7C597	A0A140VK49;Q7KZF4;B2R5U1;B4E299;B3KU67;Q59FF0;I6TRR8	Staphylococcal nuclease domain-containing protein 1	SND1	tr|A0A140VK49|A0A140VK49_HUMAN Staphylococcal nuclease domain-containing protein OS=Homo sapiens OX=9606 GN=SND1 PE=2 SV=1;sp|Q7KZF4|SND1_HUMAN Staphylococcal nuclease domain-containing protein 1 OS=Homo sapiens OX=9606 GN=SND1 PE=1 SV=1;tr|B2R5U1|B2R5U1_H	8	6	6	6	6	0	6	0	6	0	10.7	102	910	0	59.137	10.7	0	71335000	71335000	0
A0A024R8W0;P38919;I3L3H2;Q59GT8;J3QL52;Q5JWW0;J3QQP0;E9PBH4;F8WE11;B4DJX6	A0A024R8W0;P38919;I3L3H2	Eukaryotic initiation factor 4A-III;Eukaryotic initiation factor 4A-III, N-terminally processed	DDX48;EIF4A3	tr|A0A024R8W0|A0A024R8W0_HUMAN RNA helicase OS=Homo sapiens OX=9606 GN=DDX48 PE=3 SV=1;sp|P38919|IF4A3_HUMAN Eukaryotic initiation factor 4A-III OS=Homo sapiens OX=9606 GN=EIF4A3 PE=1 SV=4;tr|I3L3H2|I3L3H2_HUMAN RNA helicase OS=Homo sapiens OX=9606 GN=EIF4	10	8	8	6	8	0	8	0	6	0	21.2	46.871	411	0	58.337	21.2	0	298640000	298640000	0
A0A024R7L5;A0A024R7L8;Q92900;B3KY55;Q6ZUC8	A0A024R7L5;A0A024R7L8;Q92900;B3KY55	Regulator of nonsense transcripts 1	UPF1	tr|A0A024R7L5|A0A024R7L5_HUMAN UPF1 OS=Homo sapiens OX=9606 GN=UPF1 PE=2 SV=1;tr|A0A024R7L8|A0A024R7L8_HUMAN UPF1 regulator of nonsense transcripts homolog (Yeast), isoform CRA_a OS=Homo sapiens OX=9606 GN=UPF1 PE=3 SV=1;sp|Q92900|RENT1_HUMAN Regulator of	5	8	8	8	8	0	8	0	8	0	9.5	123.03	1118	0	58.222	9.5	0	74552000	74552000	0
A0A7P0Z4C6;A0A7P0TAQ1;A0A7P0T8Q5;A0A7P0TAW3;V9HW80;P55072;A0A7I2V540;Q9NTC4;A0A7I2V2Y2;Q0IIN5;Q96IF9;A0A7P0T8A3;C9JUP7;Q9HAP0;A0A7P0TAY0;A0A7I2V5G8;A0A7I2YQJ0	A0A7P0Z4C6;A0A7P0TAQ1;A0A7P0T8Q5;A0A7P0TAW3;V9HW80;P55072;A0A7I2V540;Q9NTC4;A0A7I2V2Y2;Q0IIN5;Q96IF9;A0A7P0T8A3;C9JUP7;Q9HAP0	Transitional endoplasmic reticulum ATPase	HEL-S-70;VCP;DKFZp434K0126	tr|A0A7P0Z4C6|A0A7P0Z4C6_HUMAN Transitional endoplasmic reticulum ATPase OS=Homo sapiens OX=9606 GN=VCP PE=4 SV=1;tr|A0A7P0TAQ1|A0A7P0TAQ1_HUMAN Transitional endoplasmic reticulum ATPase OS=Homo sapiens OX=9606 GN=VCP PE=4 SV=1;tr|A0A7P0T8Q5|A0A7P0T8Q5_HUM	17	6	6	6	6	0	6	0	6	0	16.9	76.917	694	0	57.762	16.9	0	152610000	152610000	0
H3BQZ7;Q1KMD3	H3BQZ7;Q1KMD3	Heterogeneous nuclear ribonucleoprotein U-like protein 2	HNRNPUL2-BSCL2;HNRNPUL2	tr|H3BQZ7|H3BQZ7_HUMAN HCG2044799 OS=Homo sapiens OX=9606 GN=HNRNPUL2-BSCL2 PE=4 SV=1;sp|Q1KMD3|HNRL2_HUMAN Heterogeneous nuclear ribonucleoprotein U-like protein 2 OS=Homo sapiens OX=9606 GN=HNRNPUL2 PE=1 SV=1	2	6	6	6	6	0	6	0	6	0	10.9	84.69	746	0	57.628	10.9	0	103720000	103720000	0
D6R9W4;A0A2Z6ATB6;Q16643;B3KSQ7;D6RFI1;B7Z2Z0;D6R9Q9;D6RCR4	D6R9W4;A0A2Z6ATB6;Q16643;B3KSQ7	Drebrin	DBN1	tr|D6R9W4|D6R9W4_HUMAN Drebrin (Fragment) OS=Homo sapiens OX=9606 GN=DBN1 PE=1 SV=1;tr|A0A2Z6ATB6|A0A2Z6ATB6_HUMAN Drebrin A OS=Homo sapiens OX=9606 GN=DBN1 PE=2 SV=1;sp|Q16643|DREB_HUMAN Drebrin OS=Homo sapiens OX=9606 GN=DBN1 PE=1 SV=4;tr|B3KSQ7|B3KSQ7_H	8	8	8	8	8	0	8	0	8	0	25.9	36.471	317	0	57.074	25.9	0	238450000	238450000	0
B3KRR4;Q32Q83;Q6P392;Q8WUA2	B3KRR4;Q32Q83;Q6P392;Q8WUA2	Peptidyl-prolyl cis-trans isomerase-like 4	PPIL4	tr|B3KRR4|B3KRR4_HUMAN Peptidyl-prolyl cis-trans isomerase OS=Homo sapiens OX=9606 PE=2 SV=1;tr|Q32Q83|Q32Q83_HUMAN Peptidyl-prolyl cis-trans isomerase (Fragment) OS=Homo sapiens OX=9606 GN=PPIL4 PE=2 SV=1;tr|Q6P392|Q6P392_HUMAN Peptidyl-prolyl cis-trans i	4	4	4	4	4	0	4	0	4	0	14.7	42.047	368	0	56.585	14.7	0	76090000	76090000	0
B3KNN7;B4DEB0;B4DPM7;B4DV84;Q8N9M2;Q6IBN0;O43242;Q96N86;O95325;H0YGV8	B3KNN7;B4DEB0;B4DPM7;B4DV84;Q8N9M2;Q6IBN0;O43242;Q96N86	26S proteasome non-ATPase regulatory subunit 3	PSMD3	tr|B3KNN7|B3KNN7_HUMAN cDNA FLJ30049 fis, clone ADRGL1000033, highly similar to 26S proteasome non-ATPase regulatory subunit 3 OS=Homo sapiens OX=9606 PE=2 SV=1;tr|B4DEB0|B4DEB0_HUMAN cDNA FLJ56054, highly similar to 26S proteasome non-ATPase regulatory su	10	5	5	5	5	0	5	0	5	0	12.4	57.232	498	0	55.926	12.4	0	33762000	33762000	0
B3KTJ9;Q8N163;G3V119;H0YB24;E2PSM9;E5RHJ4;A0A087X2B6	B3KTJ9;Q8N163;G3V119;H0YB24;E2PSM9	Cell cycle and apoptosis regulator protein 2	CCAR2	tr|B3KTJ9|B3KTJ9_HUMAN cDNA FLJ38393 fis, clone FEBRA2007212 OS=Homo sapiens OX=9606 PE=2 SV=1;sp|Q8N163|CCAR2_HUMAN Cell cycle and apoptosis regulator protein 2 OS=Homo sapiens OX=9606 GN=CCAR2 PE=1 SV=2;tr|G3V119|G3V119_HUMAN Cell cycle and apoptosis reg	7	7	7	7	7	0	7	0	7	0	9.3	102.93	923	0	55.18	9.3	0	184710000	184710000	0
A0A384N6H1;P13639;Q8TA90;B4DPU3;B4DRE8;Q6PK56;Q6W6M8;B4DMC6	A0A384N6H1;P13639;Q8TA90;B4DPU3	Elongation factor 2	EEF2	tr|A0A384N6H1|A0A384N6H1_HUMAN Epididymis secretory sperm binding protein OS=Homo sapiens OX=9606 PE=2 SV=1;sp|P13639|EF2_HUMAN Elongation factor 2 OS=Homo sapiens OX=9606 GN=EEF2 PE=1 SV=4;tr|Q8TA90|Q8TA90_HUMAN Similar to Elongation factor 2b (Fragment)	8	9	8	8	9	0	8	0	8	0	10.8	95.337	858	0	54.626	10.8	0	161980000	161980000	0
A0A024RDF4;A1LU37;Q14103;H0Y8G5;H0YA96;D6RAF8;Q12771;B4DTC3;A0A024RDB4;D6RD83;D6RF44;D6RBQ9;B4E0W4	A0A024RDF4;A1LU37;Q14103;H0Y8G5;H0YA96;D6RAF8;Q12771;B4DTC3;A0A024RDB4;D6RD83;D6RF44	Heterogeneous nuclear ribonucleoprotein D0	HNRPD;HNRNPD	tr|A0A024RDF4|A0A024RDF4_HUMAN Heterogeneous nuclear ribonucleoprotein D (AU-rich element RNA binding protein 1, 37kDa), isoform CRA_e OS=Homo sapiens OX=9606 GN=HNRPD PE=4 SV=1;tr|A1LU37|A1LU37_HUMAN Heterogeneous nuclear ribonucleoprotein D (AU-rich elem	13	8	8	7	8	0	8	0	7	0	31	32.834	306	0	54.484	31	0	430310000	430310000	0
M0R3F1;A8K3W4;A0A024R0J9;A0A0A0MRA5;B7Z4B8;A8K6U7;A8K5K0;Q9BUJ2;M0QYZ0;M0R203;M0QZV6;M0R0K8;M0QYI8	M0R3F1;A8K3W4;A0A024R0J9;A0A0A0MRA5;B7Z4B8;A8K6U7;A8K5K0;Q9BUJ2;M0QYZ0	Heterogeneous nuclear ribonucleoprotein U-like protein 1	HNRNPUL1;HNRPUL1	tr|M0R3F1|M0R3F1_HUMAN Heterogeneous nuclear ribonucleoprotein U-like protein 1 (Fragment) OS=Homo sapiens OX=9606 GN=HNRNPUL1 PE=1 SV=1;tr|A8K3W4|A8K3W4_HUMAN cDNA FLJ75163, highly similar to Homo sapiens heterogeneous nuclear ribonucleoprotein U-like 1 (	13	4	4	4	4	0	4	0	4	0	9.2	71.611	641	0	54.479	9.2	0	66170000	66170000	0
O00425;D3DTW3;Q9NZI8;F8WD15	O00425	Insulin-like growth factor 2 mRNA-binding protein 3	IGF2BP3	sp|O00425|IF2B3_HUMAN Insulin-like growth factor 2 mRNA-binding protein 3 OS=Homo sapiens OX=9606 GN=IGF2BP3 PE=1 SV=2	4	6	6	5	6	0	6	0	5	0	14.7	63.704	579	0	54.038	14.7	0	190530000	190530000	0
B2R5T2;A0A024RC95;P47895;H0Y2X5;Q7Z3A2;B4DYU3;H0YKF9;H0YNQ3;B4E0M6	B2R5T2;A0A024RC95;P47895;H0Y2X5;Q7Z3A2;B4DYU3	Aldehyde dehydrogenase family 1 member A3	ALDH1A3;DKFZp686G1675	tr|B2R5T2|B2R5T2_HUMAN cDNA, FLJ92608, highly similar to Homo sapiens aldehyde dehydrogenase 1 family, member A3 (ALDH1A3), mRNA OS=Homo sapiens OX=9606 PE=2 SV=1;tr|A0A024RC95|A0A024RC95_HUMAN Aldehyde dehydrogenase 1 family, member A3, isoform CRA_a OS=H	9	9	9	9	9	1	9	1	9	1	20.5	56.118	512	0	53.294	20.5	2.1	199590000	196860000	2731800
Q9NVI7;Q96T67;H0Y2W2;Q5SV16;Q8N3E6	Q9NVI7;Q96T67	ATPase family AAA domain-containing protein 3A	ATAD3A	sp|Q9NVI7|ATD3A_HUMAN ATPase family AAA domain-containing protein 3A OS=Homo sapiens OX=9606 GN=ATAD3A PE=1 SV=2;tr|Q96T67|Q96T67_HUMAN TOB3 OS=Homo sapiens OX=9606 PE=2 SV=1	5	7	7	2	7	0	7	0	2	0	13.1	71.368	634	0	53.1	13.1	0	206790000	206790000	0
A0A024R5K8;P50454;E9PNX1;E9PK86;E9PMI5;E9PR70;E9PPV6;E9PJH8;B4DN87;A8K259;E9PQ34;E9PIG2;E9PRS3;Q9NPA9;H0YEP8;E9PKH2	A0A024R5K8;P50454;E9PNX1;E9PK86;E9PMI5;E9PR70;E9PPV6;E9PJH8;B4DN87;A8K259;E9PQ34;E9PIG2;E9PRS3	Serpin H1	SERPINH1	tr|A0A024R5K8|A0A024R5K8_HUMAN Collagen-binding protein OS=Homo sapiens OX=9606 GN=SERPINH1 PE=3 SV=1;sp|P50454|SERPH_HUMAN Serpin H1 OS=Homo sapiens OX=9606 GN=SERPINH1 PE=1 SV=2;tr|E9PNX1|E9PNX1_HUMAN Serpin H1 (Fragment) OS=Homo sapiens OX=9606 GN=SERPI	16	5	5	5	5	0	5	0	5	0	20.6	46.44	418	0	52.878	20.6	0	96087000	96087000	0
Q8N1H4;Q68DZ9;Q59GA1;B2RDQ3;P62995;H7C2L4;H7BXF3	Q8N1H4;Q68DZ9;Q59GA1;B2RDQ3;P62995	Transformer-2 protein homolog beta	DKFZp686F18120;TRA2B	tr|Q8N1H4|Q8N1H4_HUMAN cDNA FLJ40872 fis, clone TUTER2000283, highly similar to Homo sapiens transformer-2-beta (SFRS10) gene OS=Homo sapiens OX=9606 PE=2 SV=1;tr|Q68DZ9|Q68DZ9_HUMAN Uncharacterized protein DKFZp686F18120 (Fragment) OS=Homo sapiens OX=9606	7	5	5	5	5	0	5	0	5	0	27.8	29.201	252	0	52.848	27.8	0	471010000	471010000	0
A0A6I8PIX7;O95425;B4E3H1;A0A0J9YWY6;Q659E9;B4E3N7;B4DXQ4;Q569J5	A0A6I8PIX7;O95425;B4E3H1;A0A0J9YWY6;Q659E9;B4E3N7	Supervillin	SVIL;DKFZp586H1823	tr|A0A6I8PIX7|A0A6I8PIX7_HUMAN Supervillin OS=Homo sapiens OX=9606 GN=SVIL PE=1 SV=1;sp|O95425|SVIL_HUMAN Supervillin OS=Homo sapiens OX=9606 GN=SVIL PE=1 SV=2;tr|B4E3H1|B4E3H1_HUMAN cDNA FLJ53284, highly similar to Supervillin OS=Homo sapiens OX=9606 PE=2	8	8	8	8	8	0	8	0	8	0	5.1	213.63	1904	0	52.163	5.1	0	67547000	67547000	0
P54136;B4DXW6;E5RH09;E5RJM9	P54136;B4DXW6	Arginine--tRNA ligase, cytoplasmic	RARS	sp|P54136|SYRC_HUMAN Arginine--tRNA ligase, cytoplasmic OS=Homo sapiens OX=9606 GN=RARS1 PE=1 SV=2;tr|B4DXW6|B4DXW6_HUMAN Arginine--tRNA ligase OS=Homo sapiens OX=9606 PE=2 SV=1	4	8	8	8	8	0	8	0	8	0	14.5	75.378	660	0	51.037	14.5	0	116310000	116310000	0
A8K5I0;A0A1U9X7W4;A0A0G2JIW1;P0DMV9;P0DMV8;B4DNT8;B4DI39;B4DWK5;Q59EJ3;B4E1T6;B4DFN9;B4DNX1;B4DVU9;B4E1S9;B4E388;V9GZ37;B3KTT5;Q9UQC1	A8K5I0;A0A1U9X7W4;A0A0G2JIW1;P0DMV9;P0DMV8;B4DNT8;B4DI39;B4DWK5;Q59EJ3;B4E1T6;B4DFN9;B4DNX1;B4DVU9;B4E1S9;B4E388;V9GZ37;B3KTT5	Heat shock 70 kDa protein 1B;Heat shock 70 kDa protein 1A	HEL-S-103;HSPA1B;HSPA1A	tr|A8K5I0|A8K5I0_HUMAN Epididymis secretory protein Li 103 OS=Homo sapiens OX=9606 GN=HEL-S-103 PE=2 SV=1;tr|A0A1U9X7W4|A0A1U9X7W4_HUMAN HSPA1A OS=Homo sapiens OX=9606 PE=3 SV=1;tr|A0A0G2JIW1|A0A0G2JIW1_HUMAN Heat shock 70 kDa protein 1B OS=Homo sapiens OX	18	10	7	4	6	5	5	2	3	1	18.7	70.051	641	0	51.019	13.7	7	168260000	124360000	43899000
P07814;V9GYZ6;Q3KQZ8;B4DKX5;H6WCP5;V9GZ76;B4DP50	P07814;V9GYZ6;Q3KQZ8;B4DKX5;H6WCP5	Bifunctional glutamate/proline--tRNA ligase;Glutamate--tRNA ligase;Proline--tRNA ligase	EPRS	sp|P07814|SYEP_HUMAN Bifunctional glutamate/proline--tRNA ligase OS=Homo sapiens OX=9606 GN=EPRS1 PE=1 SV=5;tr|V9GYZ6|V9GYZ6_HUMAN Glutamyl-tRNA synthetase (Fragment) OS=Homo sapiens OX=9606 GN=EPRS1 PE=1 SV=1;tr|Q3KQZ8|Q3KQZ8_HUMAN Glutamyl-tRNA synthetas	7	8	8	8	8	0	8	0	8	0	7	170.59	1512	0	50.975	7	0	120830000	120830000	0
A0A7I2V2R3;A0A7I2V5D8;A0A7I2V4J6;A0A384NL63;P51991;B4E3E6;A0A7I2V402;B4DDB6;A0A7I2V4G0;Q65ZQ3;B4E036	A0A7I2V2R3;A0A7I2V5D8;A0A7I2V4J6;A0A384NL63;P51991;B4E3E6;A0A7I2V402;B4DDB6;A0A7I2V4G0	Heterogeneous nuclear ribonucleoprotein A3	HNRNPA3;HNRPA3	tr|A0A7I2V2R3|A0A7I2V2R3_HUMAN Heterogeneous nuclear ribonucleoprotein A3 OS=Homo sapiens OX=9606 GN=HNRNPA3 PE=1 SV=1;tr|A0A7I2V5D8|A0A7I2V5D8_HUMAN Heterogeneous nuclear ribonucleoprotein A3 OS=Homo sapiens OX=9606 GN=HNRNPA3 PE=1 SV=1;tr|A0A7I2V4J6|A0A7	11	6	6	6	6	1	6	1	6	1	25.1	35.411	331	0	50.777	25.1	4.8	405230000	377260000	27966000
P31689;B7Z5C0;Q9NXZ8	P31689	DnaJ homolog subfamily A member 1	DNAJA1	sp|P31689|DNJA1_HUMAN DnaJ homolog subfamily A member 1 OS=Homo sapiens OX=9606 GN=DNAJA1 PE=1 SV=2	3	5	5	5	5	0	5	0	5	0	19.1	44.868	397	0	50.682	19.1	0	163670000	163670000	0
P53618;E9PP73	P53618	Coatomer subunit beta	COPB1	sp|P53618|COPB_HUMAN Coatomer subunit beta OS=Homo sapiens OX=9606 GN=COPB1 PE=1 SV=3	2	5	5	5	5	0	5	0	5	0	10.6	107.14	953	0	50.425	10.6	0	66277000	66277000	0
Q16891;B9A067;B4DQY2;B4DKR1;B4DT20;B4DS66;H7C463;C9J406;Q05DN3;D6RAW4;Q3B7X4;A0A087WYS0;B4E2B5	Q16891;B9A067;B4DQY2;B4DKR1;B4DT20;B4DS66;H7C463;C9J406	MICOS complex subunit MIC60	IMMT	sp|Q16891|MIC60_HUMAN MICOS complex subunit MIC60 OS=Homo sapiens OX=9606 GN=IMMT PE=1 SV=1;tr|B9A067|B9A067_HUMAN MICOS complex subunit MIC60 OS=Homo sapiens OX=9606 GN=IMMT PE=1 SV=2;tr|B4DQY2|B4DQY2_HUMAN MICOS complex subunit MIC60 OS=Homo sapiens OX=9	13	8	8	8	8	0	8	0	8	0	15.2	83.677	758	0	50.243	15.2	0	147260000	147260000	0
B4DUR8;B3KX11;Q59H77;P49368;Q2TU64;Q5SZX6;E9PRC8;E9PQ35;Q5SZX9;Q5SZW8	B4DUR8;B3KX11;Q59H77;P49368;Q2TU64	T-complex protein 1 subunit gamma	CCT3	tr|B4DUR8|B4DUR8_HUMAN T-complex protein 1 subunit gamma OS=Homo sapiens OX=9606 GN=CCT3 PE=1 SV=1;tr|B3KX11|B3KX11_HUMAN T-complex protein 1 subunit gamma OS=Homo sapiens OX=9606 PE=2 SV=1;tr|Q59H77|Q59H77_HUMAN T-complex protein 1 subunit gamma (Fragment	10	8	8	8	8	0	8	0	8	0	20.6	55.674	500	0	50.167	20.6	0	239810000	239810000	0
Q58FF8	Q58FF8	Putative heat shock protein HSP 90-beta 2	HSP90AB2P	sp|Q58FF8|H90B2_HUMAN Putative heat shock protein HSP 90-beta 2 OS=Homo sapiens OX=9606 GN=HSP90AB2P PE=1 SV=2	1	6	1	1	6	0	1	0	1	0	15.7	44.348	381	0	49.598	15.7	0	46403000	46403000	0
E9KL44;H0YFD6;P40939;B4DDZ5;B4DRH6;A0A2R8Y4F5;A0A2R8YG21;V9GZL3;A0A2R8Y688	E9KL44;H0YFD6;P40939;B4DDZ5;B4DRH6;A0A2R8Y4F5;A0A2R8YG21	Trifunctional enzyme subunit alpha, mitochondrial;Long-chain enoyl-CoA hydratase;Long chain 3-hydroxyacyl-CoA dehydrogenase	HADHA	tr|E9KL44|E9KL44_HUMAN Enoyl-CoA hydratase OS=Homo sapiens OX=9606 PE=2 SV=1;tr|H0YFD6|H0YFD6_HUMAN Enoyl-CoA hydratase OS=Homo sapiens OX=9606 GN=HADHA PE=1 SV=2;sp|P40939|ECHA_HUMAN Trifunctional enzyme subunit alpha, mitochondrial OS=Homo sapiens OX=960	9	4	4	4	4	0	4	0	4	0	7.7	82.999	763	0	49.28	7.7	0	82404000	82404000	0
B4DED6;B4DW97;Q9BQ39;K0J110;Q53FI9;Q9NTA9	B4DED6;B4DW97;Q9BQ39;K0J110;Q53FI9	ATP-dependent RNA helicase DDX50	DDX50;mcdrh	tr|B4DED6|B4DED6_HUMAN RNA helicase OS=Homo sapiens OX=9606 PE=2 SV=1;tr|B4DW97|B4DW97_HUMAN RNA helicase OS=Homo sapiens OX=9606 PE=2 SV=1;sp|Q9BQ39|DDX50_HUMAN ATP-dependent RNA helicase DDX50 OS=Homo sapiens OX=9606 GN=DDX50 PE=1 SV=1;tr|K0J110|K0J110_H	6	5	4	4	4	1	4	0	4	0	10.6	72.157	643	0	48.055	8.7	1.9	64500000	64500000	0
A0A024RBC7;P20020;A8K8U3;A7E2D8;Q68DH9;A0A024R968;P23634;Q58F24;Q59H63;A1L3B5;E7ERY9;Q16720;A1X4P8;A0A2R8Y4R4;Q4J697;A0A2U3U055;A0A2U3TZI3;A0A024R2E4;Q4LE63;Q01814	A0A024RBC7;P20020;A8K8U3;A7E2D8;Q68DH9;A0A024R968;P23634;Q58F24;Q59H63;A1L3B5;E7ERY9;Q16720	Calcium-transporting ATPase;Plasma membrane calcium-transporting ATPase 1;Plasma membrane calcium-transporting ATPase 4;Plasma membrane calcium-transporting ATPase 3	ATP2B1;ATP2B4;DKFZp686M088;ATP2B3	tr|A0A024RBC7|A0A024RBC7_HUMAN Calcium-transporting ATPase OS=Homo sapiens OX=9606 GN=ATP2B1 PE=3 SV=1;sp|P20020|AT2B1_HUMAN Plasma membrane calcium-transporting ATPase 1 OS=Homo sapiens OX=9606 GN=ATP2B1 PE=1 SV=4;tr|A8K8U3|A8K8U3_HUMAN Calcium-transporti	20	4	4	4	4	0	4	0	4	0	6	134.68	1220	0	47.462	6	0	49253000	49253000	0
Q7Z406;M0QY43;B4E177;A1L2Z2;A0A0C4DFM8;B3KWH4;B3KV65	Q7Z406	Myosin-14	MYH14	sp|Q7Z406|MYH14_HUMAN Myosin-14 OS=Homo sapiens OX=9606 GN=MYH14 PE=1 SV=2	7	11	8	8	11	0	8	0	8	0	7.9	227.87	1995	0	47.106	7.9	0	144400000	144400000	0
B2R7B5;Q07666;B4E043;B4DDX2;A0A6Q8PGH5;B3KTS3;Q5VWX1	B2R7B5;Q07666;B4E043;B4DDX2	KH domain-containing, RNA-binding, signal transduction-associated protein 1	KHDRBS1	tr|B2R7B5|B2R7B5_HUMAN cDNA, FLJ93365, highly similar to Homo sapiens KH domain containing, RNA binding, signal transduction associated 1 (KHDRBS1), mRNA OS=Homo sapiens OX=9606 PE=2 SV=1;sp|Q07666|KHDR1_HUMAN KH domain-containing, RNA-binding, signal tran	7	5	5	5	5	0	5	0	5	0	21	48.225	443	0	47.004	21	0	229370000	229370000	0
Q0QEN7;V9HW31;P06576;H0YH81;H0YI37;F8W0P7;F8W079	Q0QEN7;V9HW31;P06576;H0YH81	ATP synthase subunit beta;ATP synthase subunit beta, mitochondrial	ATP5B;HEL-S-271	tr|Q0QEN7|Q0QEN7_HUMAN ATP synthase subunit beta (Fragment) OS=Homo sapiens OX=9606 GN=ATP5B PE=2 SV=1;tr|V9HW31|V9HW31_HUMAN ATP synthase subunit beta OS=Homo sapiens OX=9606 GN=HEL-S-271 PE=2 SV=1;sp|P06576|ATPB_HUMAN ATP synthase subunit beta, mitochond	7	4	4	4	4	0	4	0	4	0	16.9	48.113	445	0	46.346	16.9	0	184910000	184910000	0
E9PK01;P29692;E9PN91;E9PMW7;E9PPR1;E9PL12;E9PL71;E9PQ49;E9PI39;Q9BW34;A0A087X1X7;Q71RH4;Q9H7G6;D3DWK1;B2RAR6;E9PRY8;E9PIZ1;H0YCK7;E9PQZ1;E9PNW6;E9PQC9;E9PKK3;E9PK72;E9PJD0;H0YE58;E9PK06;H0YE72	E9PK01;P29692;E9PN91;E9PMW7;E9PPR1;E9PL12;E9PL71;E9PQ49;E9PI39;Q9BW34;A0A087X1X7;Q71RH4;Q9H7G6;D3DWK1;B2RAR6;E9PRY8;E9PIZ1;H0YCK7;E9PQZ1	Elongation factor 1-delta	EEF1D	tr|E9PK01|E9PK01_HUMAN Elongation factor 1-delta (Fragment) OS=Homo sapiens OX=9606 GN=EEF1D PE=1 SV=1;sp|P29692|EF1D_HUMAN Elongation factor 1-delta OS=Homo sapiens OX=9606 GN=EEF1D PE=1 SV=5;tr|E9PN91|E9PN91_HUMAN Elongation factor 1-delta OS=Homo sapien	27	4	4	4	4	1	4	1	4	1	16.1	28.821	261	0	45.482	16.1	4.6	107910000	89043000	18868000
J3QS39;J3QTR3;F5H6Q2;Q3MIH3;F5GYU3;F5H2Z3;A0A248RGE3;F5H265;Q5UGI3;B4DV12;F5H388;Q5RKT7;B2RDW1;F5H747;F5GXK7;J3QKN0;Q5U5U6;Q5PY61;Q9UFQ0;Q96C32;Q96MH4;L8B4I8;L8B196;Q96H31;L8B4R0;A8K674;L8B4Z6;L8B4M0;L8B4J3;Q66K58;Q59EM9;P62987;P62979;P0CG47;P0CG48;M0R1V7;Q49A90;M0R1M6;Q8WYN9;M0R2S1;A0A2R8Y422;J3QSA3;F5GZ39	J3QS39;J3QTR3;F5H6Q2;Q3MIH3;F5GYU3;F5H2Z3;A0A248RGE3;F5H265;Q5UGI3;B4DV12;F5H388;Q5RKT7;B2RDW1;F5H747;F5GXK7;J3QKN0;Q5U5U6;Q5PY61;Q9UFQ0;Q96C32;Q96MH4;L8B4I8;L8B196;Q96H31;L8B4R0;A8K674;L8B4Z6;L8B4M0;L8B4J3;Q66K58;Q59EM9;P62987;P62979;P0CG47;P0CG48;M0R1V7;Q49A90;M0R1M6;Q8WYN9;M0R2S1;A0A2R8Y422	Ubiquitin-60S ribosomal protein L40;Ubiquitin;60S ribosomal protein L40;Ubiquitin-40S ribosomal protein S27a;Ubiquitin;40S ribosomal protein S27a;Polyubiquitin-B;Ubiquitin;Polyubiquitin-C;Ubiquitin	UBB;RPS27A;UBC;UBA52;HEL112;DKFZp434K0435;UbC	tr|J3QS39|J3QS39_HUMAN Polyubiquitin-B (Fragment) OS=Homo sapiens OX=9606 GN=UBB PE=1 SV=1;tr|J3QTR3|J3QTR3_HUMAN Ubiquitin-40S ribosomal protein S27a (Fragment) OS=Homo sapiens OX=9606 GN=RPS27A PE=1 SV=1;tr|F5H6Q2|F5H6Q2_HUMAN Polyubiquitin-C (Fragment)	43	3	3	3	2	1	2	1	2	1	36.6	10.469	93	0	45.044	26.9	9.7	217430000	191580000	25846000
A0A5F9ZH28;A0A5F9ZGW7;A0A5F9ZHQ0;I3L206;A0A5F9ZHH2;A0A5F9ZH49;A0A5F9ZH71;A0A5F9ZHQ8;Q8N2K0;I3L1V0;A0A5F9ZGT4;A0A5F9ZHG5;A0A5F9ZHF0;A0A5F9ZGZ9;I3L294;A0A5F9ZHM3;I3L440;A0A5F9ZHE8;Q5T712	A0A5F9ZH28;A0A5F9ZGW7;A0A5F9ZHQ0;I3L206;A0A5F9ZHH2;A0A5F9ZH49;A0A5F9ZH71;A0A5F9ZHQ8;Q8N2K0;I3L1V0;A0A5F9ZGT4;A0A5F9ZHG5;A0A5F9ZHF0;A0A5F9ZGZ9;I3L294;A0A5F9ZHM3	Monoacylglycerol lipase ABHD12	ABHD12	tr|A0A5F9ZH28|A0A5F9ZH28_HUMAN 2-arachidonoylglycerol hydrolase ABHD12 (Fragment) OS=Homo sapiens OX=9606 GN=ABHD12 PE=1 SV=1;tr|A0A5F9ZGW7|A0A5F9ZGW7_HUMAN 2-arachidonoylglycerol hydrolase ABHD12 (Fragment) OS=Homo sapiens OX=9606 GN=ABHD12 PE=1 SV=1;tr|A	19	4	4	4	4	0	4	0	4	0	37.3	18.98	169	0	44.77	37.3	0	61504000	61504000	0
Q59GS3;A0A140VJS3;P62195;J3QLH6;J3KRP2;J3QSA9;J3QQM1;J3QRR3;J3QRW1;J3QSE0;A0A6Q8PGU6;Q8NB90	Q59GS3;A0A140VJS3;P62195;J3QLH6;J3KRP2;J3QSA9;J3QQM1;J3QRR3;J3QRW1;J3QSE0	26S protease regulatory subunit 8	PSMC5	tr|Q59GS3|Q59GS3_HUMAN Proteasome 26S ATPase subunit 5 variant (Fragment) OS=Homo sapiens OX=9606 PE=2 SV=1;tr|A0A140VJS3|A0A140VJS3_HUMAN Testicular tissue protein Li 149 OS=Homo sapiens OX=9606 PE=2 SV=1;sp|P62195|PRS8_HUMAN 26S proteasome regulatory sub	12	4	4	4	4	0	4	0	4	0	19.7	38.76	345	0	44.612	19.7	0	65314000	65314000	0
F6VRR5;B4E0L0;Q9BY77;Q96DI9;F8WCX5;B4DSH9;Q6R954;B4DMM2;F8WEE2;Q8WUT1;Q659C6	F6VRR5;B4E0L0;Q9BY77;Q96DI9;F8WCX5;B4DSH9;Q6R954;B4DMM2;F8WEE2;Q8WUT1;Q659C6	Polymerase delta-interacting protein 3	POLDIP3;PDIP46;DKFZp434G0310	tr|F6VRR5|F6VRR5_HUMAN Polymerase delta-interacting protein 3 OS=Homo sapiens OX=9606 GN=POLDIP3 PE=1 SV=1;tr|B4E0L0|B4E0L0_HUMAN cDNA FLJ54030, highly similar to Polymerase delta-interacting protein 3 OS=Homo sapiens OX=9606 PE=2 SV=1;sp|Q9BY77|PDIP3_HUMA	11	6	6	6	6	0	6	0	6	0	16.9	48.103	438	0	44.137	16.9	0	197040000	197040000	0
P15924;Q4LE79;B4E2A0;B4DKX6;B4DWT7	P15924;Q4LE79	Desmoplakin	DSP;DSP variant protein	sp|P15924|DESP_HUMAN Desmoplakin OS=Homo sapiens OX=9606 GN=DSP PE=1 SV=3;tr|Q4LE79|Q4LE79_HUMAN DSP variant protein (Fragment) OS=Homo sapiens OX=9606 GN=DSP variant protein PE=2 SV=1	5	7	7	7	5	4	5	4	5	4	3.1	331.77	2871	0	44.055	2.4	1.5	145210000	75137000	70078000
B4DXN6;B4DV79;A4D210;A0A024R821;P55884;Q96G38;C9JQN7;Q86UM1;C9JZG1;Q59FS8	B4DXN6;B4DV79;A4D210;A0A024R821;P55884;Q96G38;C9JQN7;Q86UM1	Eukaryotic translation initiation factor 3 subunit B	EIF3B;EIF3S9	tr|B4DXN6|B4DXN6_HUMAN Eukaryotic translation initiation factor 3 subunit B OS=Homo sapiens OX=9606 GN=EIF3B PE=2 SV=1;tr|B4DV79|B4DV79_HUMAN Eukaryotic translation initiation factor 3 subunit B OS=Homo sapiens OX=9606 GN=EIF3B PE=2 SV=1;tr|A4D210|A4D210_H	10	7	7	7	7	0	7	0	7	0	15.1	77.225	661	0	43.742	15.1	0	129380000	129380000	0
A0A0S2Z487;A0A024R1X8;P14923;A0A0S2Z495;A0A2R8Y6G0;A0A2R8Y804;B4DSW9;A0A2R8Y543;A0A2R8Y5C3;B4DL06;A0A2R8Y750;A0A2R8Y5Z1;B4DGU4;A0A2R8YCH5;A0A2R8Y7Z0;B5BU28;A0A024R2Q3;A0A2R8Y5A3;P35222	A0A0S2Z487;A0A024R1X8;P14923;A0A0S2Z495	Junction plakoglobin	JUP	tr|A0A0S2Z487|A0A0S2Z487_HUMAN Junction plakoglobin (Fragment) OS=Homo sapiens OX=9606 GN=JUP PE=2 SV=1;tr|A0A024R1X8|A0A024R1X8_HUMAN Junction plakoglobin OS=Homo sapiens OX=9606 GN=JUP PE=3 SV=1;sp|P14923|PLAK_HUMAN Junction plakoglobin OS=Homo sapiens O	19	8	5	5	8	3	5	2	5	2	15.6	81.744	745	0	43.64	15.6	4.6	194630000	159300000	35337000
D6R9P3;D6RD18;B4DMY3;D6RBZ0;Q53F64;Q99729	D6R9P3;D6RD18;B4DMY3;D6RBZ0;Q53F64;Q99729	Heterogeneous nuclear ribonucleoprotein A/B	HNRNPAB	tr|D6R9P3|D6R9P3_HUMAN Heterogeneous nuclear ribonucleoprotein A/B OS=Homo sapiens OX=9606 GN=HNRNPAB PE=1 SV=1;tr|D6RD18|D6RD18_HUMAN Heterogeneous nuclear ribonucleoprotein A/B OS=Homo sapiens OX=9606 GN=HNRNPAB PE=1 SV=1;tr|B4DMY3|B4DMY3_HUMAN cDNA FLJ6	6	5	5	5	5	1	5	1	5	1	25	30.302	280	0	43.275	25	5	377220000	351280000	25943000
B2R858;P26196;Q8IV96	B2R858;P26196	Probable ATP-dependent RNA helicase DDX6	DDX6	tr|B2R858|B2R858_HUMAN RNA helicase OS=Homo sapiens OX=9606 PE=2 SV=1;sp|P26196|DDX6_HUMAN Probable ATP-dependent RNA helicase DDX6 OS=Homo sapiens OX=9606 GN=DDX6 PE=1 SV=2	3	6	6	6	6	0	6	0	6	0	17.8	53.216	472	0	43.122	17.8	0	118140000	118140000	0
B7Z8K4;A0A7I2YQN9;Q6FI03;Q5U0Q1;Q53HH4;A0A7I2V5M7;Q13283;Q32P45;A0A7I2YQH0;Q6ZP53;A0A7I2V651;A0A7I2YQU8;A0A7P0P2U7;A0A7I2V4D8;A0A7I2V494;A0A7I2V565;A0A7I2YQF2;A0A7I2YQM1;A0A7I2V326;A0A7I2V5H1	B7Z8K4;A0A7I2YQN9;Q6FI03;Q5U0Q1;Q53HH4;A0A7I2V5M7;Q13283;Q32P45;A0A7I2YQH0;Q6ZP53	Ras GTPase-activating protein-binding protein 1	G3BP;DKFZp686L1159;G3BP1	tr|B7Z8K4|B7Z8K4_HUMAN cDNA FLJ51772, highly similar to Ras-GTPase-activating protein-binding protein 1 OS=Homo sapiens OX=9606 PE=2 SV=1;tr|A0A7I2YQN9|A0A7I2YQN9_HUMAN Ras GTPase-activating protein-binding protein 1 OS=Homo sapiens OX=9606 GN=G3BP1 PE=1 S	20	5	5	5	5	0	5	0	5	0	28.2	31.511	284	0	42.387	28.2	0	129590000	129590000	0
A0A024R694;A0A7I2V4Y4;P12814;H9KV75;B7Z565;Q86TX4;B4DFY0;B4DRP5;G3V2N5;B3KUX9;G3V2W4;H7C5W8;B7Z2W3;H0YJ11	A0A024R694;A0A7I2V4Y4;P12814;H9KV75;B7Z565;Q86TX4;B4DFY0	Alpha-actinin-1	ACTN1	tr|A0A024R694|A0A024R694_HUMAN Actinin, alpha 1, isoform CRA_a OS=Homo sapiens OX=9606 GN=ACTN1 PE=2 SV=1;tr|A0A7I2V4Y4|A0A7I2V4Y4_HUMAN Alpha-actinin-1 OS=Homo sapiens OX=9606 GN=ACTN1 PE=1 SV=1;sp|P12814|ACTN1_HUMAN Alpha-actinin-1 OS=Homo sapiens OX=960	14	16	3	3	16	1	3	0	3	0	21.7	103.06	892	0	42.303	21.7	1.3	75583000	75583000	0
Q53ET2;Q59GB4;A0A1C7CYX9;Q16555;Q86U75;Q8NAN9	Q53ET2;Q59GB4;A0A1C7CYX9;Q16555;Q86U75	Dihydropyrimidinase-related protein 2	DPYSL2	tr|Q53ET2|Q53ET2_HUMAN Dihydropyrimidinase-related protein 2 (Fragment) OS=Homo sapiens OX=9606 PE=2 SV=1;tr|Q59GB4|Q59GB4_HUMAN Dihydropyrimidinase-related protein 2 (Fragment) OS=Homo sapiens OX=9606 PE=2 SV=1;tr|A0A1C7CYX9|A0A1C7CYX9_HUMAN Dihydropyrimi	6	3	3	3	3	0	3	0	3	0	8.7	62.27	572	0	41.991	8.7	0	28667000	28667000	0
E9PDF6;B0I1S9;O43795;E7EQD9;Q05CR5;C9JYW1;Q14777;C9JUP5;H7C2Y7;B3KQI2	E9PDF6;B0I1S9;O43795;E7EQD9;Q05CR5	Unconventional myosin-Ib	MYO1B	tr|E9PDF6|E9PDF6_HUMAN Unconventional myosin-Ib OS=Homo sapiens OX=9606 GN=MYO1B PE=1 SV=1;tr|B0I1S9|B0I1S9_HUMAN MYO1B variant protein OS=Homo sapiens OX=9606 GN=MYO1B PE=2 SV=1;sp|O43795|MYO1B_HUMAN Unconventional myosin-Ib OS=Homo sapiens OX=9606 GN=MYO	10	5	5	4	5	0	5	0	4	0	7.1	128.48	1107	0	41.908	7.1	0	121490000	121490000	0
Q9P1Y5;D6W648;A2VCM1;Q8WZ12	Q9P1Y5;D6W648	Calmodulin-regulated spectrin-associated protein 3	CAMSAP3;hCG_2004001	sp|Q9P1Y5|CAMP3_HUMAN Calmodulin-regulated spectrin-associated protein 3 OS=Homo sapiens OX=9606 GN=CAMSAP3 PE=1 SV=2;tr|D6W648|D6W648_HUMAN HCG2004001, isoform CRA_b OS=Homo sapiens OX=9606 GN=hCG_2004001 PE=3 SV=1	4	7	7	7	7	0	7	0	7	0	10	134.75	1249	0	41.874	10	0	108000000	108000000	0
B1AHC9;B2RDN9;A0A024R1N4;P12956;B4DE32;B4E356;Q6IC76	B1AHC9;B2RDN9;A0A024R1N4;P12956;B4DE32	X-ray repair cross-complementing protein 6	XRCC6	tr|B1AHC9|B1AHC9_HUMAN ATP-dependent DNA helicase 2 subunit 1 OS=Homo sapiens OX=9606 GN=XRCC6 PE=1 SV=1;tr|B2RDN9|B2RDN9_HUMAN ATP-dependent DNA helicase 2 subunit 1 OS=Homo sapiens OX=9606 PE=2 SV=1;tr|A0A024R1N4|A0A024R1N4_HUMAN ATP-dependent DNA helica	7	5	5	5	5	1	5	1	5	1	11.3	64.283	559	0	41.479	11.3	2.5	144280000	140530000	3749300
A0A0C4DGS1;A0A024RAD5;P39656;U3KQ84	A0A0C4DGS1;A0A024RAD5;P39656;U3KQ84	Dolichyl-diphosphooligosaccharide--protein glycosyltransferase 48 kDa subunit	DDOST	tr|A0A0C4DGS1|A0A0C4DGS1_HUMAN Dolichyl-diphosphooligosaccharide--protein glycosyltransferase 48 kDa subunit OS=Homo sapiens OX=9606 GN=DDOST PE=1 SV=1;tr|A0A024RAD5|A0A024RAD5_HUMAN Dolichyl-diphosphooligosaccharide--protein glycosyltransferase 48 kDa sub	4	6	6	6	6	0	6	0	6	0	20.3	48.799	439	0	41.388	20.3	0	114270000	114270000	0
Q9Y4E8;H0YH96;H0YI26	Q9Y4E8	Ubiquitin carboxyl-terminal hydrolase 15	USP15	sp|Q9Y4E8|UBP15_HUMAN Ubiquitin carboxyl-terminal hydrolase 15 OS=Homo sapiens OX=9606 GN=USP15 PE=1 SV=3	3	6	6	6	6	0	6	0	6	0	8.6	112.42	981	0	40.514	8.6	0	80295000	80295000	0
Q14651;C9JAM8;C9JAM3;C9JVY2;C9JU08;C9J359;C9J0F3	Q14651;C9JAM8	Plastin-1	PLS1	sp|Q14651|PLSI_HUMAN Plastin-1 OS=Homo sapiens OX=9606 GN=PLS1 PE=1 SV=2;tr|C9JAM8|C9JAM8_HUMAN Plastin-1 (Fragment) OS=Homo sapiens OX=9606 GN=PLS1 PE=1 SV=1	7	5	5	5	5	0	5	0	5	0	14.6	70.253	629	0	40.502	14.6	0	50823000	50823000	0
A0A087X2G1;A0A087WZ71;F1T0B3;A0A7I2YQ77;A0A7I2V430;A0A7I2V2M5;A0A7I2V4F0;A3RJH1;Q92499;A0A7I2V4J3;B4DP70;A0A7I2V5X8;A0A7I2V421	A0A087X2G1;A0A087WZ71;F1T0B3;A0A7I2YQ77;A0A7I2V430;A0A7I2V2M5;A0A7I2V4F0;A3RJH1;Q92499;A0A7I2V4J3;B4DP70	ATP-dependent RNA helicase DDX1	DDX1	tr|A0A087X2G1|A0A087X2G1_HUMAN ATP-dependent RNA helicase DDX1 OS=Homo sapiens OX=9606 GN=DDX1 PE=1 SV=2;tr|A0A087WZ71|A0A087WZ71_HUMAN ATP-dependent RNA helicase DDX1 OS=Homo sapiens OX=9606 GN=DDX1 PE=1 SV=1;tr|F1T0B3|F1T0B3_HUMAN ATP-dependent RNA helic	13	4	4	4	4	0	4	0	4	0	10.4	71.466	636	0	40.328	10.4	0	83381000	83381000	0
A0A024R5K1;Q9BR76;A0A087WW53;F5H390;Q59F81;B4DIU2;F5H0D2;Q9NSK3	A0A024R5K1;Q9BR76;A0A087WW53;F5H390;Q59F81;B4DIU2	Coronin;Coronin-1B	CORO1B	tr|A0A024R5K1|A0A024R5K1_HUMAN Coronin OS=Homo sapiens OX=9606 GN=CORO1B PE=3 SV=1;sp|Q9BR76|COR1B_HUMAN Coronin-1B OS=Homo sapiens OX=9606 GN=CORO1B PE=1 SV=1;tr|A0A087WW53|A0A087WW53_HUMAN Coronin OS=Homo sapiens OX=9606 GN=CORO1B PE=1 SV=1;tr|F5H390|F5H	8	5	5	5	5	0	5	0	5	0	12.7	54.234	489	0	39.99	12.7	0	162200000	162200000	0
H0Y449;P67809;Q6PKI6;Q7KZ24;A0A0D9SEI8;Q59EB5;A0JLU4;Q59HE1;A0A024RAV4;Q2VIK8;B2RCC2;A0A384MDP4;A0A024RAQ1;Q9Y2T7;P16989	H0Y449;P67809;Q6PKI6;Q7KZ24	Nuclease-sensitive element-binding protein 1	YBX1	tr|H0Y449|H0Y449_HUMAN Y-box-binding protein 1 (Fragment) OS=Homo sapiens OX=9606 GN=YBX1 PE=1 SV=1;sp|P67809|YBOX1_HUMAN Y-box-binding protein 1 OS=Homo sapiens OX=9606 GN=YBX1 PE=1 SV=3;tr|Q6PKI6|Q6PKI6_HUMAN YBX1 protein (Fragment) OS=Homo sapiens OX=96	15	3	3	3	3	1	3	1	3	1	16	41.905	374	0	39.87	16	4.5	133960000	120880000	13079000
A8MUD9;O95036;A0A024R814;P18124	A8MUD9;O95036;A0A024R814;P18124	60S ribosomal protein L7	RPL7;WUGSC:H_RG054D04.1	tr|A8MUD9|A8MUD9_HUMAN 60S ribosomal protein L7 OS=Homo sapiens OX=9606 GN=RPL7 PE=1 SV=1;tr|O95036|O95036_HUMAN Similar to 60S ribosomal protein L7; similar to P18124 (PID:d133021) OS=Homo sapiens OX=9606 GN=WUGSC:H_RG054D04.1 PE=3 SV=1;tr|A0A024R814|A0A0	4	1	1	1	0	1	0	1	0	1	5.3	24.433	208	0	39.729	0	5.3	50741000	0	50741000
Q5HYL6;Q9NYL9;H0YKU1;H0YNJ8	Q5HYL6;Q9NYL9;H0YKU1;H0YNJ8	Tropomodulin-3	DKFZp686E1899;TMOD3	tr|Q5HYL6|Q5HYL6_HUMAN Uncharacterized protein DKFZp686E1899 OS=Homo sapiens OX=9606 GN=DKFZp686E1899 PE=2 SV=1;sp|Q9NYL9|TMOD3_HUMAN Tropomodulin-3 OS=Homo sapiens OX=9606 GN=TMOD3 PE=1 SV=1;tr|H0YKU1|H0YKU1_HUMAN Tropomodulin-3 (Fragment) OS=Homo sapiens	4	5	5	5	5	0	5	0	5	0	22.7	39.554	352	0	39.692	22.7	0	287010000	287010000	0
H0YA55;D6RHD5;B7WNR0;B4DPR2;F6KPG5;A0A0C4DGB6;Q56G89;B2RBS8;B4DPP6;P02768;A8K9P0;A0A087WWT3;C9JKR2;H7C013	H0YA55;D6RHD5;B7WNR0;B4DPR2;F6KPG5;A0A0C4DGB6;Q56G89;B2RBS8;B4DPP6;P02768;A8K9P0;A0A087WWT3;C9JKR2	Serum albumin	ALB	tr|H0YA55|H0YA55_HUMAN Albumin (Fragment) OS=Homo sapiens OX=9606 GN=ALB PE=1 SV=1;tr|D6RHD5|D6RHD5_HUMAN Albumin OS=Homo sapiens OX=9606 GN=ALB PE=1 SV=1;tr|B7WNR0|B7WNR0_HUMAN Albumin OS=Homo sapiens OX=9606 GN=ALB PE=1 SV=1;tr|B4DPR2|B4DPR2_HUMAN cDNA F	14	4	4	4	2	3	2	3	2	3	10.4	51.459	454	0	39.244	6.6	7	140130000	60828000	79305000
B4DZC3;B3KMC9;Q9H0D6;B4E0B9	B4DZC3;B3KMC9;Q9H0D6;B4E0B9	5-3 exoribonuclease 2	XRN2	tr|B4DZC3|B4DZC3_HUMAN 5-3 exoribonuclease OS=Homo sapiens OX=9606 PE=2 SV=1;tr|B3KMC9|B3KMC9_HUMAN 5-3 exoribonuclease OS=Homo sapiens OX=9606 PE=2 SV=1;sp|Q9H0D6|XRN2_HUMAN 5-3 exoribonuclease 2 OS=Homo sapiens OX=9606 GN=XRN2 PE=1 SV=1;tr|B4E0B9|B	4	4	4	4	4	0	4	0	4	0	6.2	102.42	896	0	39.144	6.2	0	67361000	67361000	0
B3KT70;A8K4Q9;Q2TB90;B4E0J9	B3KT70;A8K4Q9;Q2TB90;B4E0J9	Hexokinase;Putative hexokinase HKDC1	HKDC1	tr|B3KT70|B3KT70_HUMAN Hexokinase OS=Homo sapiens OX=9606 PE=2 SV=1;tr|A8K4Q9|A8K4Q9_HUMAN Hexokinase OS=Homo sapiens OX=9606 PE=2 SV=1;sp|Q2TB90|HKDC1_HUMAN Hexokinase HKDC1 OS=Homo sapiens OX=9606 GN=HKDC1 PE=1 SV=3;tr|B4E0J9|B4E0J9_HUMAN Hexokinase OS=H	4	6	6	6	6	0	6	0	6	0	8.2	102.52	917	0	38.922	8.2	0	87136000	87136000	0
P41091;Q2VIR3;H7BZU1	P41091;Q2VIR3	Eukaryotic translation initiation factor 2 subunit 3;Putative eukaryotic translation initiation factor 2 subunit 3-like protein	EIF2S3;EIF2S3L	sp|P41091|IF2G_HUMAN Eukaryotic translation initiation factor 2 subunit 3 OS=Homo sapiens OX=9606 GN=EIF2S3 PE=1 SV=3;sp|Q2VIR3|IF2GL_HUMAN Eukaryotic translation initiation factor 2 subunit 3B OS=Homo sapiens OX=9606 GN=EIF2S3B PE=2 SV=2	3	5	5	5	5	1	5	1	5	1	17.2	51.109	472	0	38.648	17.2	3.4	141260000	130170000	11090000
A0A024R3V0;Q9NUQ6;B8ZZZ7;F8W6C2;C9IZC3;C9J8M7;F2Z2S1;C9JKE4;F8VZ02;F8VT91;C9JGM8;Q4ZFW0;F8WAV0;C9JW67	A0A024R3V0;Q9NUQ6;B8ZZZ7;F8W6C2	SPATS2-like protein	DNAPTP6;SPATS2L	tr|A0A024R3V0|A0A024R3V0_HUMAN DNA polymerase-transactivated protein 6, isoform CRA_a OS=Homo sapiens OX=9606 GN=DNAPTP6 PE=3 SV=1;sp|Q9NUQ6|SPS2L_HUMAN SPATS2-like protein OS=Homo sapiens OX=9606 GN=SPATS2L PE=1 SV=2;tr|B8ZZZ7|B8ZZZ7_HUMAN DNA polymerase-	14	6	6	6	6	0	6	0	6	0	11.6	61.728	558	0	38.465	11.6	0	102350000	102350000	0
B4DY09;F4ZW63;F4ZW62;Q12905;Q53FG3;X6R6Z1;A0A0A0MRL0	B4DY09;F4ZW63;F4ZW62;Q12905;Q53FG3;X6R6Z1	Interleukin enhancer-binding factor 2	ILF2	tr|B4DY09|B4DY09_HUMAN Interleukin enhancer-binding factor 2 OS=Homo sapiens OX=9606 GN=ILF2 PE=1 SV=1;tr|F4ZW63|F4ZW63_HUMAN NF45 OS=Homo sapiens OX=9606 PE=2 SV=1;tr|F4ZW62|F4ZW62_HUMAN NF45 OS=Homo sapiens OX=9606 PE=1 SV=1;sp|Q12905|ILF2_HUMAN Interleu	7	5	5	5	5	1	5	1	5	1	22.2	38.91	352	0	37.997	22.2	2.8	176770000	171840000	4933400
P38159;H0Y6E7;H3BT71;B4E352;B3KRG5;H3BUY5;Q2VIN3;Q96E39;H3BNC1;H3BR27;A0A1B0GUK8	P38159;H0Y6E7;H3BT71;B4E352;B3KRG5;H3BUY5;Q2VIN3;Q96E39	RNA-binding motif protein, X chromosome;RNA-binding motif protein, X chromosome, N-terminally processed;RNA binding motif protein, X-linked-like-1	RBMX;RBMXL1	sp|P38159|RBMX_HUMAN RNA-binding motif protein, X chromosome OS=Homo sapiens OX=9606 GN=RBMX PE=1 SV=3;tr|H0Y6E7|H0Y6E7_HUMAN RNA-binding motif protein, X chromosome (Fragment) OS=Homo sapiens OX=9606 GN=RBMX PE=1 SV=2;tr|H3BT71|H3BT71_HUMAN RNA-binding mo	11	6	6	6	6	0	6	0	6	0	14.3	42.331	391	0	37.71	14.3	0	317970000	317970000	0
A0A7P0TAE1;H0YIV0;Q5CAQ5;V9HWP2;A0A7P0T823;A0A7P0TAT8;P14625;Q59FC6;A0A7P0TAY2;A0A7P0T917;A0A087WT78;A0A7P0TBC2;B4DHT9;B4DU71;Q96GW1;B4DQX3;A0A7P0Z405;A0A7P0T8R3;A0A7P0T885	A0A7P0TAE1;H0YIV0;Q5CAQ5;V9HWP2;A0A7P0T823;A0A7P0TAT8;P14625;Q59FC6;A0A7P0TAY2;A0A7P0T917;A0A087WT78;A0A7P0TBC2;B4DHT9;B4DU71	Endoplasmin	HSP90B1;TRA1;HEL-S-125m	tr|A0A7P0TAE1|A0A7P0TAE1_HUMAN Endoplasmin OS=Homo sapiens OX=9606 GN=HSP90B1 PE=4 SV=1;tr|H0YIV0|H0YIV0_HUMAN Endoplasmin OS=Homo sapiens OX=9606 GN=HSP90B1 PE=1 SV=2;tr|Q5CAQ5|Q5CAQ5_HUMAN Epididymis secretory sperm binding protein OS=Homo sapiens OX=960	19	7	6	6	7	0	6	0	6	0	11	90.75	789	0	37.655	11	0	110130000	110130000	0
B7Z3V1;P05023;B7Z1N5;Q58I23;B3KNQ8;B3KX35;B3KV59;H0Y7C1;B4DIQ8;B7Z1Q9;B3KW93;B3KRI1;M0R116;B7Z3F8;B1AKY9;A0A2R8YEY8;Q53ES0;B2RAQ4;A0A0S2Z3W6;B7Z9V4;A0A0A0MT26;P13637;P50993	B7Z3V1;P05023;B7Z1N5	Sodium/potassium-transporting ATPase subunit alpha-1	ATP1A1	tr|B7Z3V1|B7Z3V1_HUMAN Sodium/potassium-transporting ATPase subunit alpha (Fragment) OS=Homo sapiens OX=9606 PE=2 SV=1;sp|P05023|AT1A1_HUMAN Sodium/potassium-transporting ATPase subunit alpha-1 OS=Homo sapiens OX=9606 GN=ATP1A1 PE=1 SV=1;tr|B7Z1N5|B7Z1N5_H	23	4	4	4	4	0	4	0	4	0	4.9	112.44	1020	0	36.931	4.9	0	80429000	80429000	0
Q3B7A7;Q59HH3;P22102;Q15374;B4DJ93;O14660;C9JZG2;C9JKQ7;A0A140TA71;C9JBJ1;C9JTV6;F8WD69	Q3B7A7;Q59HH3;P22102;Q15374;B4DJ93	Trifunctional purine biosynthetic protein adenosine-3;Phosphoribosylamine--glycine ligase;Phosphoribosylformylglycinamidine cyclo-ligase;Phosphoribosylglycinamide formyltransferase	GART	tr|Q3B7A7|Q3B7A7_HUMAN Trifunctional purine biosynthetic protein adenosine-3 OS=Homo sapiens OX=9606 GN=GART PE=2 SV=1;tr|Q59HH3|Q59HH3_HUMAN Trifunctional purine biosynthetic protein adenosine-3 (Fragment) OS=Homo sapiens OX=9606 PE=2 SV=1;sp|P22102|PUR2_	12	4	4	4	4	0	4	0	4	0	6.6	107.72	1010	0	36.538	6.6	0	44609000	44609000	0
B2RDK6;O75477;B0QZ43;B4DPN7	B2RDK6;O75477;B0QZ43	Erlin-1	ERLIN1	tr|B2RDK6|B2RDK6_HUMAN cDNA, FLJ96656, highly similar to Homo sapiens SPFH domain family, member 1 (SPFH1), mRNA OS=Homo sapiens OX=9606 PE=2 SV=1;sp|O75477|ERLN1_HUMAN Erlin-1 OS=Homo sapiens OX=9606 GN=ERLIN1 PE=1 SV=2;tr|B0QZ43|B0QZ43_HUMAN Erlin-1 (Fra	4	3	3	1	3	0	3	0	1	0	11	38.911	346	0	36.531	11	0	54511000	54511000	0
A0MNN4;Q2TAY7	A0MNN4;Q2TAY7	WD40 repeat-containing protein SMU1;WD40 repeat-containing protein SMU1, N-terminally processed	SMU1	tr|A0MNN4|A0MNN4_HUMAN CDW3/SMU1 OS=Homo sapiens OX=9606 GN=SMU1 PE=2 SV=1;sp|Q2TAY7|SMU1_HUMAN WD40 repeat-containing protein SMU1 OS=Homo sapiens OX=9606 GN=SMU1 PE=1 SV=2	2	5	5	5	5	0	5	0	5	0	12.7	57.543	513	0	36.455	12.7	0	54389000	54389000	0
B7Z7L9;A0A087X1B2;B9A018;Q53GS9;B3KPG7;B3KMG1	B7Z7L9;A0A087X1B2;B9A018;Q53GS9;B3KPG7;B3KMG1	U4/U6.U5 tri-snRNP-associated protein 2	USP39	tr|B7Z7L9|B7Z7L9_HUMAN cDNA FLJ56173, highly similar to U4/U6.U5 tri-snRNP-associated protein 2 OS=Homo sapiens OX=9606 PE=2 SV=1;tr|A0A087X1B2|A0A087X1B2_HUMAN U4/U6.U5 tri-snRNP-associated protein 2 OS=Homo sapiens OX=9606 GN=USP39 PE=1 SV=1;tr|B9A018|B9	6	3	3	3	3	0	3	0	3	0	11.5	56.383	487	0	36.336	11.5	0	36181000	36181000	0
F8W930;Q9Y6M1;B4DKT5	F8W930;Q9Y6M1;B4DKT5	Insulin-like growth factor 2 mRNA-binding protein 2	IGF2BP2	tr|F8W930|F8W930_HUMAN Insulin-like growth factor 2 mRNA-binding protein 2 OS=Homo sapiens OX=9606 GN=IGF2BP2 PE=1 SV=1;sp|Q9Y6M1|IF2B2_HUMAN Insulin-like growth factor 2 mRNA-binding protein 2 OS=Homo sapiens OX=9606 GN=IGF2BP2 PE=1 SV=2;tr|B4DKT5|B4DKT5_	3	4	3	3	4	0	3	0	3	0	9.4	66.785	605	0	36.277	9.4	0	63309000	63309000	0
O43290;B4DDH9;B4DMR4;E9PQI8;B4DP43	O43290;B4DDH9	U4/U6.U5 tri-snRNP-associated protein 1	SART1	sp|O43290|SNUT1_HUMAN U4/U6.U5 tri-snRNP-associated protein 1 OS=Homo sapiens OX=9606 GN=SART1 PE=1 SV=1;tr|B4DDH9|B4DDH9_HUMAN cDNA FLJ53820, highly similar to U4/U6.U5 tri-snRNP-associated protein 1 OS=Homo sapiens OX=9606 PE=2 SV=1	5	6	6	6	6	0	6	0	6	0	11.5	90.254	800	0	36.245	11.5	0	80997000	80997000	0
Q53GL6;Q9UKM9;Q5QPM1;Q5QPL9;A8K4T9;B4DSJ1;Q5QPM0;Q5QPM2	Q53GL6;Q9UKM9;Q5QPM1;Q5QPL9;A8K4T9;B4DSJ1;Q5QPM0	RNA-binding protein Raly	RALY	tr|Q53GL6|Q53GL6_HUMAN RNA binding protein (Autoantigenic, hnRNP-associated with lethal yellow) long isoform variant (Fragment) OS=Homo sapiens OX=9606 GN=RALY PE=2 SV=1;sp|Q9UKM9|RALY_HUMAN RNA-binding protein Raly OS=Homo sapiens OX=9606 GN=RALY PE=1 SV=	8	6	6	6	4	2	4	2	4	2	20.2	32.55	307	0	36.198	14	6.2	94776000	84688000	10088000
Q96P70	Q96P70	Importin-9	IPO9	sp|Q96P70|IPO9_HUMAN Importin-9 OS=Homo sapiens OX=9606 GN=IPO9 PE=1 SV=3	1	3	3	3	3	0	3	0	3	0	3.9	115.96	1041	0	36.04	3.9	0	18652000	18652000	0
F4ZW64;A8K590;F4ZW65;A0A024R7C7;F4ZW66;Q12906;Q59GP7;B4DFG4;K7EQR9;K7EKJ9;B4DDF3;K7EPG3;K7EKY0	F4ZW64;A8K590;F4ZW65;A0A024R7C7;F4ZW66;Q12906;Q59GP7;B4DFG4	Interleukin enhancer-binding factor 3	ILF3	tr|F4ZW64|F4ZW64_HUMAN NF90a OS=Homo sapiens OX=9606 PE=2 SV=1;tr|A8K590|A8K590_HUMAN cDNA FLJ77456, highly similar to Homo sapiens interleukin enhancer binding factor 3, 90kDa (ILF3), transcript variant 2, mRNA OS=Homo sapiens OX=9606 PE=2 SV=1;tr|F4ZW65|	13	6	6	6	6	0	6	0	6	0	10.8	75.96	702	0	35.992	10.8	0	208110000	208110000	0
D3DVA5;V9GYM8;A0A5F9ZI21;Q92974;B4DJ49;B7Z977;V9GZ14;Q5VY93	D3DVA5;V9GYM8;A0A5F9ZI21;Q92974;B4DJ49;B7Z977	Rho guanine nucleotide exchange factor 2	ARHGEF2	tr|D3DVA5|D3DVA5_HUMAN Guanine nucleotide exchange factor H1 OS=Homo sapiens OX=9606 GN=ARHGEF2 PE=4 SV=1;tr|V9GYM8|V9GYM8_HUMAN Guanine nucleotide exchange factor H1 OS=Homo sapiens OX=9606 GN=ARHGEF2 PE=1 SV=1;tr|A0A5F9ZI21|A0A5F9ZI21_HUMAN Guanine nucle	8	4	4	4	4	0	4	0	4	0	7.1	116	1030	0	35.976	7.1	0	34805000	34805000	0
R9WNI0;W5ZQ92;R9WQY1;A8MQB8;G3V0J0;X5D907;X5DQX7;Q06787;R9WPL0;A0A087WXI3;Q59GC1;A0A0K0MJ24;Q8IXW7;A0A087WWR6	R9WNI0;W5ZQ92;R9WQY1;A8MQB8;G3V0J0;X5D907;X5DQX7;Q06787;R9WPL0;A0A087WXI3;Q59GC1;A0A0K0MJ24;Q8IXW7	Fragile X mental retardation protein 1	FMR1	tr|R9WNI0|R9WNI0_HUMAN Synaptic functional regulator FMR1 OS=Homo sapiens OX=9606 GN=FMR1 PE=1 SV=1;tr|W5ZQ92|W5ZQ92_HUMAN Synaptic functional regulator FMR1 OS=Homo sapiens OX=9606 GN=FMR1 PE=2 SV=1;tr|R9WQY1|R9WQY1_HUMAN Synaptic functional regulator FMR	14	4	4	3	4	0	4	0	3	0	7.9	61.515	544	0	35.186	7.9	0	91472000	91472000	0
Q13501;E7EMC7;E3WH17;C9JRJ8;E9PFW8;E3W990;B4DE82;D6RBF1;C9J6J8;B4E3V2;Q13502	Q13501;E7EMC7;E3WH17;C9JRJ8;E9PFW8;E3W990;B4DE82	Sequestosome-1;Tyrosine-protein kinase receptor	SQSTM1;SQSTM1-ALK	sp|Q13501|SQSTM_HUMAN Sequestosome-1 OS=Homo sapiens OX=9606 GN=SQSTM1 PE=1 SV=1;tr|E7EMC7|E7EMC7_HUMAN Sequestosome-1 OS=Homo sapiens OX=9606 GN=SQSTM1 PE=1 SV=1;tr|E3WH17|E3WH17_HUMAN Tyrosine-protein kinase receptor OS=Homo sapiens OX=9606 GN=SQSTM1-ALK	11	4	4	4	4	0	4	0	4	0	14.3	47.687	440	0	35.071	14.3	0	83052000	83052000	0
Q9BRS2;Q9H2L9	Q9BRS2	Serine/threonine-protein kinase RIO1	RIOK1	sp|Q9BRS2|RIOK1_HUMAN Serine/threonine-protein kinase RIO1 OS=Homo sapiens OX=9606 GN=RIOK1 PE=1 SV=2	2	5	5	5	5	0	5	0	5	0	9.5	65.582	568	0	34.663	9.5	0	85122000	85122000	0
A0A0B4J210;Q6PKG0;H0YC33;E5RH50	A0A0B4J210;Q6PKG0;H0YC33;E5RH50	La-related protein 1	LARP1	tr|A0A0B4J210|A0A0B4J210_HUMAN La-related protein 1 (Fragment) OS=Homo sapiens OX=9606 GN=LARP1 PE=1 SV=5;sp|Q6PKG0|LARP1_HUMAN La-related protein 1 OS=Homo sapiens OX=9606 GN=LARP1 PE=1 SV=2;tr|H0YC33|H0YC33_HUMAN La-related protein 1 (Fragment) OS=Homo s	4	3	3	3	3	0	3	0	3	0	6	90.821	815	0	34.404	6	0	110830000	110830000	0
Q9NZB2;A0A0C4DG79;A0A0C4DH52;A0A494C0Y9	Q9NZB2;A0A0C4DG79	Constitutive coactivator of PPAR-gamma-like protein 1	FAM120A	sp|Q9NZB2|F120A_HUMAN Constitutive coactivator of PPAR-gamma-like protein 1 OS=Homo sapiens OX=9606 GN=FAM120A PE=1 SV=2;tr|A0A0C4DG79|A0A0C4DG79_HUMAN Constitutive coactivator of PPAR-gamma-like protein 1 (Fragment) OS=Homo sapiens OX=9606 GN=FAM120A PE=1	4	5	5	5	5	0	5	0	5	0	6.2	121.89	1118	0	34.332	6.2	0	98853000	98853000	0
B0FLL2;O60825;B4DY91;B4DI16;F6RAZ1;Q68DE0	B0FLL2;O60825;B4DY91;B4DI16	6-phosphofructo-2-kinase/fructose-2,6-bisphosphatase 2;6-phosphofructo-2-kinase;Fructose-2,6-bisphosphatase	PFKFB2	tr|B0FLL2|B0FLL2_HUMAN 6-phosphofructo-2-kinase OS=Homo sapiens OX=9606 GN=PFKFB2 PE=2 SV=1;sp|O60825|F262_HUMAN 6-phosphofructo-2-kinase/fructose-2,6-bisphosphatase 2 OS=Homo sapiens OX=9606 GN=PFKFB2 PE=1 SV=2;tr|B4DY91|B4DY91_HUMAN 6-phosphofructo-2-kin	6	8	5	5	8	0	5	0	5	0	21.4	54.777	472	0	33.999	21.4	0	75169000	75169000	0
H0YJ63;G3V438;H0YJG7;O95433	H0YJ63;G3V438;H0YJG7;O95433	Activator of 90 kDa heat shock protein ATPase homolog 1	AHSA1	tr|H0YJ63|H0YJ63_HUMAN Activator of 90 kDa heat shock protein ATPase homolog 1 (Fragment) OS=Homo sapiens OX=9606 GN=AHSA1 PE=1 SV=1;tr|G3V438|G3V438_HUMAN Activator of 90 kDa heat shock protein ATPase homolog 1 (Fragment) OS=Homo sapiens OX=9606 GN=AHSA1	4	1	1	1	1	0	1	0	1	0	24.4	10.031	90	0	33.875	24.4	0	19480000	19480000	0
A0A7P0T965;A0A7P0Z3Z5;A0A7P0TAK7;A0A7P0Z4B9;Q16531;F5GZY8;F5H2L3;A0A7P0Z4L2;F5GWI0;B4DZP5;B4DSA8;A0A7P0TB30;A0A7P0T870;F5GY55;B7Z2A1	A0A7P0T965;A0A7P0Z3Z5;A0A7P0TAK7;A0A7P0Z4B9;Q16531;F5GZY8;F5H2L3;A0A7P0Z4L2;F5GWI0;B4DZP5;B4DSA8;A0A7P0TB30;A0A7P0T870;F5GY55;B7Z2A1	DNA damage-binding protein 1	DDB1	tr|A0A7P0T965|A0A7P0T965_HUMAN DNA damage-binding protein 1 OS=Homo sapiens OX=9606 GN=DDB1 PE=4 SV=1;tr|A0A7P0Z3Z5|A0A7P0Z3Z5_HUMAN DNA damage-binding protein 1 OS=Homo sapiens OX=9606 GN=DDB1 PE=4 SV=1;tr|A0A7P0TAK7|A0A7P0TAK7_HUMAN DNA damage-binding pr	15	2	2	2	2	0	2	0	2	0	4	118.09	1061	0	33.389	4	0	13973000	13973000	0
E7BSV0;Q2TTR7;A9CB80;A8K2T7;P00533;Q504U8;E9PFD7;F2YGG7;Q68GS6;Q59FL8;B7Z2I3;A0A2D3C337;A0A2D3C335;B6RC66;C9JYS6;F1JTL6;B6RC65;Q75MF2;A2VCQ7;Q147T7	E7BSV0;Q2TTR7;A9CB80;A8K2T7;P00533;Q504U8;E9PFD7;F2YGG7;Q68GS6;Q59FL8;B7Z2I3	Receptor protein-tyrosine kinase;Epidermal growth factor receptor	EGFR	tr|E7BSV0|E7BSV0_HUMAN Receptor protein-tyrosine kinase OS=Homo sapiens OX=9606 GN=EGFR PE=2 SV=1;tr|Q2TTR7|Q2TTR7_HUMAN Receptor protein-tyrosine kinase OS=Homo sapiens OX=9606 PE=2 SV=1;tr|A9CB80|A9CB80_HUMAN Receptor protein-tyrosine kinase OS=Homo sapi	20	5	5	5	5	0	5	0	5	0	6.4	125.8	1136	0	32.987	6.4	0	85427000	85427000	0
A0PJ92;A0A494C128;A8K9K6;O00567;Q5JXT2;H0Y653;H0YDU4	A0PJ92;A0A494C128;A8K9K6;O00567;Q5JXT2	Nucleolar protein 56	NOP56	tr|A0PJ92|A0PJ92_HUMAN NOP56 protein (Fragment) OS=Homo sapiens OX=9606 GN=NOP56 PE=2 SV=1;tr|A0A494C128|A0A494C128_HUMAN Nucleolar protein 56 OS=Homo sapiens OX=9606 GN=NOP56 PE=1 SV=1;tr|A8K9K6|A8K9K6_HUMAN cDNA FLJ76962, highly similar to Homo sapiens n	7	3	3	3	3	0	3	0	3	0	14.3	49.756	447	0	32.939	14.3	0	57575000	57575000	0
A0A590UJK4;A0A590UK01;A0A590UJP7;Q59GY3;V9HVZ0;A8K588;A0A590UK80;Q13247;B4DEM8;A0A0D9SEM4;Q53F45;A8K644;Q08170;B5BU15	A0A590UJK4;A0A590UK01;A0A590UJP7;Q59GY3;V9HVZ0;A8K588;A0A590UK80;Q13247;B4DEM8;A0A0D9SEM4;Q53F45;A8K644;Q08170	Serine/arginine-rich splicing factor 6;Serine/arginine-rich splicing factor 4	HEL-S-91;SRSF6;SRSF4;SFRS4	tr|A0A590UJK4|A0A590UJK4_HUMAN Serine/arginine-rich-splicing factor 6 OS=Homo sapiens OX=9606 GN=SRSF6 PE=1 SV=1;tr|A0A590UK01|A0A590UK01_HUMAN Serine/arginine-rich-splicing factor 6 OS=Homo sapiens OX=9606 GN=SRSF6 PE=1 SV=1;tr|A0A590UJP7|A0A590UJP7_HUMAN	14	3	3	2	3	0	3	0	2	0	13.3	26.306	226	0	32.597	13.3	0	151740000	151740000	0
B3KY56;B3KMV5;A0A024RB17;A0A024RB16;Q9BSJ8;F8VZB1	B3KY56;B3KMV5;A0A024RB17;A0A024RB16;Q9BSJ8	Extended synaptotagmin-1	FAM62A;ESYT1	tr|B3KY56|B3KY56_HUMAN cDNA FLJ46898 fis, clone UTERU3022168, highly similar to Protein FAM62A OS=Homo sapiens OX=9606 PE=2 SV=1;tr|B3KMV5|B3KMV5_HUMAN cDNA FLJ12728 fis, clone NT2RP2000040, highly similar to Protein FAM62A OS=Homo sapiens OX=9606 PE=2 SV=	6	4	4	4	4	0	4	0	4	0	6	117.39	1058	0	32.125	6	0	78232000	78232000	0
A0A024R2Z6;Q9BVP2	A0A024R2Z6;Q9BVP2	Guanine nucleotide-binding protein-like 3	GNL3	tr|A0A024R2Z6|A0A024R2Z6_HUMAN Guanine nucleotide-binding protein-like 3 OS=Homo sapiens OX=9606 GN=GNL3 PE=4 SV=1;sp|Q9BVP2|GNL3_HUMAN Guanine nucleotide-binding protein-like 3 OS=Homo sapiens OX=9606 GN=GNL3 PE=1 SV=2	2	1	1	1	1	0	1	0	1	0	4.5	60.572	537	0	31.886	4.5	0	2571100	2571100	0
A6NDY9;Q60FE6;Q60FE5;P21333;A0A087WWY3;A0A7I2V3E6;F8WE98;A0A7P0NMY4	A6NDY9;Q60FE6;Q60FE5;P21333;A0A087WWY3;A0A7I2V3E6;F8WE98;A0A7P0NMY4	Filamin-A	FLNA	tr|A6NDY9|A6NDY9_HUMAN Filamin A OS=Homo sapiens OX=9606 GN=FLNA PE=2 SV=4;tr|Q60FE6|Q60FE6_HUMAN Filamin A OS=Homo sapiens OX=9606 GN=FLNA PE=2 SV=1;tr|Q60FE5|Q60FE5_HUMAN Filamin-A OS=Homo sapiens OX=9606 GN=FLNA PE=1 SV=1;sp|P21333|FLNA_HUMAN Filamin-A	8	6	5	5	6	0	5	0	5	0	3.9	245.86	2315	0	31.759	3.9	0	98094000	98094000	0
Q6P1R0;Q7Z5T5;Q24JU4;J9R021;Q14152;Q05BS0;Q3B770	Q6P1R0;Q7Z5T5;Q24JU4;J9R021;Q14152;Q05BS0;Q3B770	Eukaryotic translation initiation factor 3 subunit A	EIF3A;eIF3a	tr|Q6P1R0|Q6P1R0_HUMAN eIF3A protein (Fragment) OS=Homo sapiens OX=9606 GN=EIF3A PE=2 SV=1;tr|Q7Z5T5|Q7Z5T5_HUMAN eIF3A protein (Fragment) OS=Homo sapiens OX=9606 GN=EIF3A PE=2 SV=1;tr|Q24JU4|Q24JU4_HUMAN Eukaryotic translation initiation factor 3 subunit	7	4	4	4	4	0	4	0	4	0	8.2	74.907	636	0	31.719	8.2	0	76020000	76020000	0
A0A024R9E6;Q6P1X5	A0A024R9E6;Q6P1X5	Transcription initiation factor TFIID subunit 2	TAF2	tr|A0A024R9E6|A0A024R9E6_HUMAN Transcription initiation factor TFIID 150 kDa subunit OS=Homo sapiens OX=9606 GN=TAF2 PE=3 SV=1;sp|Q6P1X5|TAF2_HUMAN Transcription initiation factor TFIID subunit 2 OS=Homo sapiens OX=9606 GN=TAF2 PE=1 SV=3	2	2	2	2	2	0	2	0	2	0	2.8	117.96	1030	0	31.457	2.8	0	5497700	5497700	0
B4E1K8;O15371;B0QYA4;B0QYA5;A0A0D9SGB5	B4E1K8;O15371	Eukaryotic translation initiation factor 3 subunit D	EIF3D	tr|B4E1K8|B4E1K8_HUMAN Eukaryotic translation initiation factor 3 subunit D OS=Homo sapiens OX=9606 GN=EIF3D PE=2 SV=1;sp|O15371|EIF3D_HUMAN Eukaryotic translation initiation factor 3 subunit D OS=Homo sapiens OX=9606 GN=EIF3D PE=1 SV=1	5	5	5	5	5	0	5	0	5	0	14.4	52.827	451	0	31.436	14.4	0	52406000	52406000	0
A0A024R9D2;Q86UE4;E5RJU9;H0YB56	A0A024R9D2;Q86UE4;E5RJU9	Protein LYRIC	MTDH	tr|A0A024R9D2|A0A024R9D2_HUMAN Metadherin, isoform CRA_a OS=Homo sapiens OX=9606 GN=MTDH PE=4 SV=1;sp|Q86UE4|LYRIC_HUMAN Protein LYRIC OS=Homo sapiens OX=9606 GN=MTDH PE=1 SV=2;tr|E5RJU9|E5RJU9_HUMAN Protein LYRIC OS=Homo sapiens OX=9606 GN=MTDH PE=1 SV=1	4	5	5	5	5	0	5	0	5	0	12	63.836	582	0	31.432	12	0	86703000	86703000	0
A0A087X1H5;Q15057;A0A0U1RQT1;H7C3Q8;H7C3K3	A0A087X1H5;Q15057;A0A0U1RQT1	Arf-GAP with coiled-coil, ANK repeat and PH domain-containing protein 2	ACAP2	tr|A0A087X1H5|A0A087X1H5_HUMAN Arf-GAP with coiled-coil, ANK repeat and PH domain-containing protein 2 OS=Homo sapiens OX=9606 GN=ACAP2 PE=1 SV=1;sp|Q15057|ACAP2_HUMAN Arf-GAP with coiled-coil, ANK repeat and PH domain-containing protein 2 OS=Homo sapiens	5	5	5	5	5	0	5	0	5	0	7.6	88.02	777	0	31.265	7.6	0	77364000	77364000	0
Q9Y446;E9PQ15;E9PJR7;E9PRW6;E9PKC4;E9PK71	Q9Y446;E9PQ15	Plakophilin-3	PKP3	sp|Q9Y446|PKP3_HUMAN Plakophilin-3 OS=Homo sapiens OX=9606 GN=PKP3 PE=1 SV=1;tr|E9PQ15|E9PQ15_HUMAN Plakophilin-3 (Fragment) OS=Homo sapiens OX=9606 GN=PKP3 PE=1 SV=2	6	3	3	3	3	0	3	0	3	0	5.3	87.081	797	0	31.131	5.3	0	32262000	32262000	0
Q9UMS4;H0YGF3;F5GY56	Q9UMS4	Pre-mRNA-processing factor 19	PRPF19	sp|Q9UMS4|PRP19_HUMAN Pre-mRNA-processing factor 19 OS=Homo sapiens OX=9606 GN=PRPF19 PE=1 SV=1	3	4	4	4	4	0	4	0	4	0	9.7	55.18	504	0	31.102	9.7	0	122420000	122420000	0
Q69YJ6;B4DQZ7;S4R3H4;E7EQT4;Q9UKV3;G3V3B0	Q69YJ6;B4DQZ7;S4R3H4;E7EQT4;Q9UKV3;G3V3B0	Apoptotic chromatin condensation inducer in the nucleus	DKFZp667N107;ACIN1	tr|Q69YJ6|Q69YJ6_HUMAN Uncharacterized protein DKFZp667N107 (Fragment) OS=Homo sapiens OX=9606 GN=DKFZp667N107 PE=2 SV=1;tr|B4DQZ7|B4DQZ7_HUMAN cDNA FLJ50838, highly similar to Apoptotic chromatin condensation inducer in thenucleus (Fragment) OS=Homo sapie	6	5	5	5	5	0	5	0	5	0	10.6	84.057	733	0	31.048	10.6	0	90873000	90873000	0
A0A6Q8PFQ8;A0A6Q8PFS4;A0A6Q8PHC0;A0A7I2PK44;A0A6Q8PHJ9;A0A6Q8PG15;A0A6Q8PFM5;A0A6Q8PFE1;O95831;A0A7I2RLJ8;A0A6Q8PFA7;A0A140VK04;E9PMA0;A0A6Q8PFW2;Q5RZA0;A0A6Q8PHJ4;A0A6Q8PF87	A0A6Q8PFQ8;A0A6Q8PFS4;A0A6Q8PHC0;A0A7I2PK44;A0A6Q8PHJ9;A0A6Q8PG15;A0A6Q8PFM5;A0A6Q8PFE1;O95831;A0A7I2RLJ8;A0A6Q8PFA7;A0A140VK04;E9PMA0	Apoptosis-inducing factor 1, mitochondrial	AIFM1	tr|A0A6Q8PFQ8|A0A6Q8PFQ8_HUMAN Apoptosis-inducing factor 1, mitochondrial OS=Homo sapiens OX=9606 GN=AIFM1 PE=1 SV=1;tr|A0A6Q8PFS4|A0A6Q8PFS4_HUMAN Apoptosis-inducing factor 1, mitochondrial OS=Homo sapiens OX=9606 GN=AIFM1 PE=1 SV=1;tr|A0A6Q8PHC0|A0A6Q8PH	17	5	5	5	5	0	5	0	5	0	14.5	61.525	565	0	31.028	14.5	0	67619000	67619000	0
E9PF19;B4DY50;A0A0S2Z5F3;Q8N2L6;B2RB52;A0A384MDS4;Q9Y4P3;B4DY59;Q96E41;A0A0S2Z5C1;A0A087WXC6;F8WDI9	E9PF19;B4DY50;A0A0S2Z5F3;Q8N2L6;B2RB52;A0A384MDS4;Q9Y4P3;B4DY59;Q96E41	Transducin beta-like protein 2	TBL2	tr|E9PF19|E9PF19_HUMAN Transducin beta-like protein 2 OS=Homo sapiens OX=9606 GN=TBL2 PE=1 SV=1;tr|B4DY50|B4DY50_HUMAN cDNA FLJ55528, highly similar to Transducin beta-like 2 protein OS=Homo sapiens OX=9606 PE=2 SV=1;tr|A0A0S2Z5F3|A0A0S2Z5F3_HUMAN Transduc	12	5	5	5	5	0	5	0	5	0	15.1	45.935	411	0	30.969	15.1	0	55573000	55573000	0
Q9NZM1;H0YD14;B3KSL7	Q9NZM1;H0YD14	Myoferlin	MYOF	sp|Q9NZM1|MYOF_HUMAN Myoferlin OS=Homo sapiens OX=9606 GN=MYOF PE=1 SV=1;tr|H0YD14|H0YD14_HUMAN Myoferlin (Fragment) OS=Homo sapiens OX=9606 GN=MYOF PE=1 SV=1	3	5	5	5	5	0	5	0	5	0	3	234.71	2061	0	30.941	3	0	72802000	72802000	0
Q9NXH8	Q9NXH8	Torsin-4A	TOR4A	sp|Q9NXH8|TOR4A_HUMAN Torsin-4A OS=Homo sapiens OX=9606 GN=TOR4A PE=1 SV=2	1	4	4	4	4	0	4	0	4	0	12.8	46.914	423	0	30.849	12.8	0	36555000	36555000	0
B4DNN3;Q53HS0;A8K3A8;P47897;A0A0U1RQX5;H7C0R3;Q9H3A5;Q9BUZ3;B4DDN1;Q96AW5;A0A1B0GVU9;A0A0U1RRC8;A0A0U1RQX9;F2Z2V6;I3QNU8;B4DTH6;A0A0U1RQM8;A0A0U1RQU2;A0A0U1RRI9;A0A0U1RQE9;A0A0U1RQL2;B7Z840;C9J165;A0A0U1RQT0	B4DNN3;Q53HS0;A8K3A8;P47897;A0A0U1RQX5;H7C0R3;Q9H3A5;Q9BUZ3;B4DDN1;Q96AW5;A0A1B0GVU9;A0A0U1RRC8	Glutamine--tRNA ligase	QARS	tr|B4DNN3|B4DNN3_HUMAN Glutaminyl-tRNA synthetase OS=Homo sapiens OX=9606 PE=2 SV=1;tr|Q53HS0|Q53HS0_HUMAN Glutaminyl-tRNA synthetase (Fragment) OS=Homo sapiens OX=9606 PE=2 SV=1;tr|A8K3A8|A8K3A8_HUMAN Glutaminyl-tRNA synthetase OS=Homo sapiens OX=9606 PE=	24	5	5	5	5	0	5	0	5	0	9.5	82.245	725	0	30.733	9.5	0	59753000	59753000	0
Q14126	Q14126	Desmoglein-2	DSG2	sp|Q14126|DSG2_HUMAN Desmoglein-2 OS=Homo sapiens OX=9606 GN=DSG2 PE=1 SV=2	1	4	4	4	4	0	4	0	4	0	5.7	122.29	1118	0	30.53	5.7	0	54417000	54417000	0
A0A590UK44;A0A590UJW8;A0A590UJQ1;Q96J02;Q59ER4;B4DN85;A0A590UK95;A8K9T5;Q9H0M0;A0A1W2PR79;H0YBA4	A0A590UK44;A0A590UJW8;A0A590UJQ1;Q96J02;Q59ER4;B4DN85;A0A590UK95	E3 ubiquitin-protein ligase Itchy homolog	ITCH	tr|A0A590UK44|A0A590UK44_HUMAN E3 ubiquitin-protein ligase OS=Homo sapiens OX=9606 GN=ITCH PE=1 SV=1;tr|A0A590UJW8|A0A590UJW8_HUMAN E3 ubiquitin-protein ligase OS=Homo sapiens OX=9606 GN=ITCH PE=1 SV=1;tr|A0A590UJQ1|A0A590UJQ1_HUMAN E3 ubiquitin-protein li	11	5	5	4	5	0	5	0	4	0	8.9	88.805	779	0	30.507	8.9	0	51457000	51457000	0
Q86U42;H0YJH9;B4DEH8;G3V4T2;A0A7I2V383	Q86U42;H0YJH9;B4DEH8;G3V4T2;A0A7I2V383	Polyadenylate-binding protein 2	PABPN1	sp|Q86U42|PABP2_HUMAN Polyadenylate-binding protein 2 OS=Homo sapiens OX=9606 GN=PABPN1 PE=1 SV=3;tr|H0YJH9|H0YJH9_HUMAN Polyadenylate-binding protein 2 (Fragment) OS=Homo sapiens OX=9606 GN=PABPN1 PE=1 SV=1;tr|B4DEH8|B4DEH8_HUMAN Polyadenylate-binding pro	5	2	2	2	2	1	2	1	2	1	8.8	32.749	306	0	30.395	8.8	5.2	34463000	34463000	0
A0A024R179;Q09161	A0A024R179;Q09161	Nuclear cap-binding protein subunit 1	NCBP1	tr|A0A024R179|A0A024R179_HUMAN Nuclear cap binding protein subunit 1, 80kDa, isoform CRA_a OS=Homo sapiens OX=9606 GN=NCBP1 PE=3 SV=1;sp|Q09161|NCBP1_HUMAN Nuclear cap-binding protein subunit 1 OS=Homo sapiens OX=9606 GN=NCBP1 PE=1 SV=1	2	5	5	5	5	0	5	0	5	0	8.4	91.838	790	0	30.089	8.4	0	70817000	70817000	0
A0A140VK29;Q9HCC0;B3KR24;D6RD67;D6R9R1;D6RDF7;A0A0S2Z5R4;A0A0G2JM88	A0A140VK29;Q9HCC0;B3KR24;D6RD67;D6R9R1;D6RDF7;A0A0S2Z5R4	Methylcrotonoyl-CoA carboxylase beta chain, mitochondrial	MCCC2	tr|A0A140VK29|A0A140VK29_HUMAN Testicular secretory protein Li 29 OS=Homo sapiens OX=9606 PE=2 SV=1;sp|Q9HCC0|MCCB_HUMAN Methylcrotonoyl-CoA carboxylase beta chain, mitochondrial OS=Homo sapiens OX=9606 GN=MCCC2 PE=1 SV=1;tr|B3KR24|B3KR24_HUMAN cDNA FLJ335	8	4	4	4	4	0	4	0	4	0	14	61.332	563	0	29.976	14	0	39422000	39422000	0
Q13435;E9PJ04;H0YCG1;E9PPJ0;E9PJT3;Q7Z3K9;E9PIL8;H0YEX5	Q13435;E9PJ04;H0YCG1;E9PPJ0;E9PJT3;Q7Z3K9	Splicing factor 3B subunit 2	SF3B2;DKFZp781L0540	sp|Q13435|SF3B2_HUMAN Splicing factor 3B subunit 2 OS=Homo sapiens OX=9606 GN=SF3B2 PE=1 SV=2;tr|E9PJ04|E9PJ04_HUMAN Splicing factor 3B subunit 2 (Fragment) OS=Homo sapiens OX=9606 GN=SF3B2 PE=1 SV=8;tr|H0YCG1|H0YCG1_HUMAN Splicing factor 3B subunit 2 (Fra	8	5	5	5	5	0	5	0	5	0	6	100.23	895	0	29.967	6	0	66330000	66330000	0
A8KAQ5;A0A024QZD5;P08621;M0QYR1	A8KAQ5;A0A024QZD5;P08621	U1 small nuclear ribonucleoprotein 70 kDa	SNRP70;SNRNP70	tr|A8KAQ5|A8KAQ5_HUMAN U1 small nuclear ribonucleoprotein 70 kDa OS=Homo sapiens OX=9606 PE=2 SV=1;tr|A0A024QZD5|A0A024QZD5_HUMAN U1 small nuclear ribonucleoprotein 70 kDa OS=Homo sapiens OX=9606 GN=SNRP70 PE=4 SV=1;sp|P08621|RU17_HUMAN U1 small nuclear ri	4	4	4	4	4	0	4	0	4	0	11	51.495	437	0	29.817	11	0	40199000	40199000	0
A0A1S5UZ17;A0A024R2K4;Q9Y608;C9JJC9;C9JC17;C9J321;C9J0U5;C9JSU1	A0A1S5UZ17;A0A024R2K4;Q9Y608	Leucine-rich repeat flightless-interacting protein 2	LRRFIP2	tr|A0A1S5UZ17|A0A1S5UZ17_HUMAN Leucine-rich repeat flightless-interacting protein 2 OS=Homo sapiens OX=9606 GN=LRRFIP2 PE=2 SV=1;tr|A0A024R2K4|A0A024R2K4_HUMAN Leucine rich repeat (In FLII) interacting protein 2, isoform CRA_b OS=Homo sapiens OX=9606 GN=LR	8	3	3	3	3	0	3	0	3	0	10.1	49.343	434	0	29.661	10.1	0	22535000	22535000	0
Q9UHR4	Q9UHR4	Brain-specific angiogenesis inhibitor 1-associated protein 2-like protein 1	BAIAP2L1	sp|Q9UHR4|BI2L1_HUMAN Brain-specific angiogenesis inhibitor 1-associated protein 2-like protein 1 OS=Homo sapiens OX=9606 GN=BAIAP2L1 PE=1 SV=2	1	5	5	5	5	0	5	0	5	0	12.9	56.882	511	0	29.637	12.9	0	139630000	139630000	0
A0A7I2V3Z0;Q01813;V9GYV7;A0A7I2V5S1;Q5VSR5;V9GY25;B1APP6	A0A7I2V3Z0;Q01813;V9GYV7;A0A7I2V5S1;Q5VSR5	ATP-dependent 6-phosphofructokinase, platelet type	PFKP	tr|A0A7I2V3Z0|A0A7I2V3Z0_HUMAN ATP-dependent 6-phosphofructokinase OS=Homo sapiens OX=9606 GN=PFKP PE=1 SV=1;sp|Q01813|PFKAP_HUMAN ATP-dependent 6-phosphofructokinase, platelet type OS=Homo sapiens OX=9606 GN=PFKP PE=1 SV=2;tr|V9GYV7|V9GYV7_HUMAN ATP-depen	7	3	3	3	3	0	3	0	3	0	5.9	81.799	746	0	29.583	5.9	0	21018000	21018000	0
A0A384NPU5;Q15084	A0A384NPU5;Q15084	Protein disulfide-isomerase A6	PDIA6	tr|A0A384NPU5|A0A384NPU5_HUMAN Protein disulfide-isomerase A6 OS=Homo sapiens OX=9606 PE=2 SV=1;sp|Q15084|PDIA6_HUMAN Protein disulfide-isomerase A6 OS=Homo sapiens OX=9606 GN=PDIA6 PE=1 SV=1	2	3	3	3	3	0	3	0	3	0	9.5	48.121	440	0	29.113	9.5	0	169690000	169690000	0
Q14692	Q14692	Ribosome biogenesis protein BMS1 homolog	BMS1	sp|Q14692|BMS1_HUMAN Ribosome biogenesis protein BMS1 homolog OS=Homo sapiens OX=9606 GN=BMS1 PE=1 SV=1	1	5	5	5	5	0	5	0	5	0	4.8	145.81	1282	0	28.247	4.8	0	47909000	47909000	0
A0A7I2V258;H0Y938;H0YAC7;P35606;D6RBZ7;D6RCL6;D6RBG7;D6RBT6;D6R997;B4E2C9;A0A7I2V3G0;A0A7I2YQF9	A0A7I2V258;H0Y938;H0YAC7;P35606	Coatomer subunit beta	COPB2	tr|A0A7I2V258|A0A7I2V258_HUMAN Coatomer subunit beta OS=Homo sapiens OX=9606 GN=COPB2 PE=1 SV=1;tr|H0Y938|H0Y938_HUMAN Coatomer subunit beta OS=Homo sapiens OX=9606 GN=COPB2 PE=1 SV=2;tr|H0YAC7|H0YAC7_HUMAN Coatomer subunit beta OS=Homo sapiens OX=9606	12	4	4	4	4	0	4	0	4	0	6.6	93.579	828	0	28.081	6.6	0	73390000	73390000	0
Q59GM9;P11216;B4DSD8;H0Y4Z6	Q59GM9;P11216;B4DSD8	Alpha-1,4 glucan phosphorylase;Glycogen phosphorylase, brain form	PYGB	tr|Q59GM9|Q59GM9_HUMAN Alpha-1,4 glucan phosphorylase (Fragment) OS=Homo sapiens OX=9606 PE=2 SV=1;sp|P11216|PYGB_HUMAN Glycogen phosphorylase, brain form OS=Homo sapiens OX=9606 GN=PYGB PE=1 SV=5;tr|B4DSD8|B4DSD8_HUMAN Alpha-1,4 glucan phosphorylase OS=Ho	4	4	4	4	4	0	4	0	4	0	6.7	98.828	865	0	28.027	6.7	0	134210000	134210000	0
E7EU85;B4DGH9;E9PFF5;B4DM21;A0A0F7L0Q8;B4DXZ6;A0A0F7L1S3;A0A0F7KYT8;P51114;B4DM78;C9J5B4;C9IZ22;C9JZE0;C9JY20;C9JAJ4;B4DFH8;B4DZ17;P51116	E7EU85;B4DGH9;E9PFF5;B4DM21;A0A0F7L0Q8;B4DXZ6;A0A0F7L1S3;A0A0F7KYT8;P51114;B4DM78	Fragile X mental retardation syndrome-related protein 1	FXR1	tr|E7EU85|E7EU85_HUMAN Fragile X mental retardation syndrome-related protein 1 OS=Homo sapiens OX=9606 GN=FXR1 PE=1 SV=1;tr|B4DGH9|B4DGH9_HUMAN cDNA FLJ58772, highly similar to Fragile X mental retardation syndrome-related protein 1 OS=Homo sapiens OX=9606	18	4	3	3	4	0	3	0	3	0	10.8	50.99	454	0	27.914	10.8	0	94108000	94108000	0
B3KVN0;B4DKW1;Q59GX2;P11166;A0A6Q8PFI8;B4DDR6	B3KVN0;B4DKW1;Q59GX2;P11166;A0A6Q8PFI8;B4DDR6	Solute carrier family 2, facilitated glucose transporter member 1	SLC2A1	tr|B3KVN0|B3KVN0_HUMAN Glucose transporter type 1, erythrocyte/brain OS=Homo sapiens OX=9606 PE=2 SV=1;tr|B4DKW1|B4DKW1_HUMAN cDNA FLJ55703, highly similar to Solute carrier family 2, facilitated glucose transporter member 1 OS=Homo sapiens OX=9606 PE=2 SV	6	3	3	3	3	0	3	0	3	0	4.6	45.869	416	0	27.427	4.6	0	72748000	72748000	0
H0Y9F4;A0A0G2JI85;A0A0G2JNZ7;A0A0A0MSX3;A0A1U9X7M1;A0A1U9X7L5;A0A1U9X7K3;A0A024RCQ1;A0A024RCL1;A0A024RCJ0;Q08345	H0Y9F4;A0A0G2JI85;A0A0G2JNZ7;A0A0A0MSX3;A0A1U9X7M1;A0A1U9X7L5;A0A1U9X7K3;A0A024RCQ1;A0A024RCL1;A0A024RCJ0;Q08345	Epithelial discoidin domain-containing receptor 1	DDR1	tr|H0Y9F4|H0Y9F4_HUMAN Epithelial discoidin domain-containing receptor 1 (Fragment) OS=Homo sapiens OX=9606 GN=DDR1 PE=1 SV=1;tr|A0A0G2JI85|A0A0G2JI85_HUMAN Epithelial discoidin domain-containing receptor 1 (Fragment) OS=Homo sapiens OX=9606 GN=DDR1 PE=1 S	11	1	1	1	1	0	1	0	1	0	7.6	30.784	277	0	27.216	7.6	0	13650000	13650000	0
X5D2J9;Q499G6;X5D939;X5DNP5;A8K9W7;B4DH52;X5DR09;A0A494C1K3;P78347;A0A1W6S962;B4DM07;X5D7Q9;A0A087WW90;A0A0D9SF80;B4DRA9;A0A0A0VEB4;A0A494C0I1;A0A494C1N8;Q86UP8;Q6EKJ0	X5D2J9;Q499G6;X5D939;X5DNP5;A8K9W7;B4DH52;X5DR09;A0A494C1K3;P78347;A0A1W6S962	General transcription factor II-I	GTF2I	tr|X5D2J9|X5D2J9_HUMAN General transcription factor IIi isoform D (Fragment) OS=Homo sapiens OX=9606 GN=GTF2I PE=2 SV=1;tr|Q499G6|Q499G6_HUMAN General transcription factor II, i OS=Homo sapiens OX=9606 GN=GTF2I PE=2 SV=1;tr|X5D939|X5D939_HUMAN General tran	20	3	3	3	3	0	3	0	3	0	5.7	107.97	957	0	26.443	5.7	0	37300000	37300000	0
Q99623;Q9BXV3;F5H3X6;J3KPX7;F5GY37	Q99623;Q9BXV3;F5H3X6;J3KPX7;F5GY37	Prohibitin-2	PHB2	sp|Q99623|PHB2_HUMAN Prohibitin-2 OS=Homo sapiens OX=9606 GN=PHB2 PE=1 SV=2;tr|Q9BXV3|Q9BXV3_HUMAN Prohibitin (Fragment) OS=Homo sapiens OX=9606 PE=2 SV=1;tr|F5H3X6|F5H3X6_HUMAN Prohibitin (Fragment) OS=Homo sapiens OX=9606 GN=PHB2 PE=1 SV=3;tr|J3KPX7|J3KP	5	2	2	2	2	0	2	0	2	0	10.4	33.296	299	0	26.438	10.4	0	22758000	22758000	0
B7Z7T5;H3BND8;B7Z855;B7ZAX6;Q6U8A4;A0A669KBL1;Q93009	B7Z7T5;H3BND8;B7Z855;B7ZAX6;Q6U8A4;A0A669KBL1;Q93009	Ubiquitin carboxyl-terminal hydrolase;Ubiquitin carboxyl-terminal hydrolase 7	USP7	tr|B7Z7T5|B7Z7T5_HUMAN Ubiquitin carboxyl-terminal hydrolase OS=Homo sapiens OX=9606 PE=2 SV=1;tr|H3BND8|H3BND8_HUMAN Ubiquitin carboxyl-terminal hydrolase (Fragment) OS=Homo sapiens OX=9606 GN=USP7 PE=1 SV=1;tr|B7Z855|B7Z855_HUMAN Ubiquitin carboxyl-termi	7	1	1	1	1	0	1	0	1	0	2.8	92.804	799	0	26.329	2.8	0	25671000	25671000	0
B4DSH1;B3KY60;Q99459	B4DSH1;B3KY60;Q99459	Cell division cycle 5-like protein	CDC5L	tr|B4DSH1|B4DSH1_HUMAN cDNA FLJ51295, highly similar to Cell division cycle 5-like protein OS=Homo sapiens OX=9606 PE=2 SV=1;tr|B3KY60|B3KY60_HUMAN cDNA FLJ16777 fis, clone BRHIP2029567, highly similar to Cell division cycle 5-like protein OS=Homo sapiens	3	4	4	4	4	0	4	0	4	0	7.2	89.225	775	0	26.074	7.2	0	75865000	75865000	0
A0A087WV29;Q9H0A0	A0A087WV29;Q9H0A0	N-acetyltransferase 10	NAT10	tr|A0A087WV29|A0A087WV29_HUMAN RNA cytidine acetyltransferase OS=Homo sapiens OX=9606 GN=NAT10 PE=1 SV=1;sp|Q9H0A0|NAT10_HUMAN RNA cytidine acetyltransferase OS=Homo sapiens OX=9606 GN=NAT10 PE=1 SV=2	2	4	4	3	4	0	4	0	3	0	6.6	93.533	834	0	25.832	6.6	0	60778000	60778000	0
B7Z4L7;Q6N037;Q7Z3L0;E1P5S2;B4DRA0;B4DLM0;B3KWX7;Q68DD9;B4E1M7;A0A384NQ03;Q14498;A0A0U1RQH7;H0Y4X3;Q6MZY7;G3XAC6;Q5QP23;A0A087X122;A0A0U1RQW2	B7Z4L7;Q6N037;Q7Z3L0;E1P5S2;B4DRA0;B4DLM0;B3KWX7;Q68DD9;B4E1M7;A0A384NQ03;Q14498;A0A0U1RQH7;H0Y4X3;Q6MZY7;G3XAC6;Q5QP23	RNA-binding protein 39	DKFZp686A11192;DKFZp781I1140;RNPC2;DKFZp781C0423;RBM39;DKFZp686C17209	tr|B7Z4L7|B7Z4L7_HUMAN cDNA FLJ59035, highly similar to RNA-binding region-containing protein 2 OS=Homo sapiens OX=9606 PE=2 SV=1;tr|Q6N037|Q6N037_HUMAN RNA-binding region (RNP1, RRM) containing 2, isoform CRA_d OS=Homo sapiens OX=9606 GN=DKFZp686A11192 PE	18	4	4	4	4	0	4	0	4	0	19.3	36.464	337	0	25.77	19.3	0	86025000	86025000	0
G3V0E5;A8K6Q8;P02786;B7Z2I6	G3V0E5;A8K6Q8;P02786;B7Z2I6	Transferrin receptor protein 1;Transferrin receptor protein 1, serum form	TFRC	tr|G3V0E5|G3V0E5_HUMAN Transferrin receptor protein 1 OS=Homo sapiens OX=9606 GN=TFRC PE=1 SV=1;tr|A8K6Q8|A8K6Q8_HUMAN Transferrin receptor protein 1 OS=Homo sapiens OX=9606 PE=2 SV=1;sp|P02786|TFR1_HUMAN Transferrin receptor protein 1 OS=Homo sapiens OX=9	4	4	4	4	4	0	4	0	4	0	6.9	75.963	679	0	25.769	6.9	0	88119000	88119000	0
A8K7F6;P60842;E7EQG2;A8K088;Q14240;B4DNH2;J3QL43;J3QS69;J3KT12;Q59F68;Q96B07;J3QR64;J3KTB5;Q9NZE6;J3KT04;J3KS93;E7EMV8;Q86WD0;J3KSN7;J3KTN0;J3QKZ9;B4E102;J3QLN6;B4E047;J3KS25;B4DKP9;J3KSZ0	A8K7F6;P60842;E7EQG2;A8K088;Q14240;B4DNH2;J3QL43;J3QS69;J3KT12;Q59F68;Q96B07;J3QR64;J3KTB5;Q9NZE6	Eukaryotic initiation factor 4A-I;Eukaryotic initiation factor 4A-II;Eukaryotic initiation factor 4A-II, N-terminally processed	EIF4A1;EIF4A2	tr|A8K7F6|A8K7F6_HUMAN RNA helicase OS=Homo sapiens OX=9606 PE=2 SV=1;sp|P60842|IF4A1_HUMAN Eukaryotic initiation factor 4A-I OS=Homo sapiens OX=9606 GN=EIF4A1 PE=1 SV=1;tr|E7EQG2|E7EQG2_HUMAN RNA helicase OS=Homo sapiens OX=9606 GN=EIF4A2 PE=1 SV=1;tr|A8K	27	6	4	4	6	0	4	0	4	0	19.5	46.121	406	0	25.735	19.5	0	61807000	61807000	0
A8K5Y7;Q9HAV4	A8K5Y7;Q9HAV4	Exportin-5	XPO5	tr|A8K5Y7|A8K5Y7_HUMAN cDNA FLJ78655, highly similar to Homo sapiens exportin 5 (XPO5), mRNA OS=Homo sapiens OX=9606 PE=2 SV=1;sp|Q9HAV4|XPO5_HUMAN Exportin-5 OS=Homo sapiens OX=9606 GN=XPO5 PE=1 SV=1	2	1	1	1	1	0	1	0	1	0	1.2	136.31	1204	0	25.727	1.2	0	7282200	7282200	0
Q2NLD4;Q2NLC9;Q5U0P9;Q56A79;Q00577	Q2NLD4;Q2NLC9;Q5U0P9;Q56A79;Q00577	Transcriptional activator protein Pur-alpha	PURA	tr|Q2NLD4|Q2NLD4_HUMAN PURA protein (Fragment) OS=Homo sapiens OX=9606 GN=PURA PE=2 SV=1;tr|Q2NLC9|Q2NLC9_HUMAN PURA protein (Fragment) OS=Homo sapiens OX=9606 GN=PURA PE=2 SV=1;tr|Q5U0P9|Q5U0P9_HUMAN Purine-rich element binding protein A OS=Homo sapiens O	5	1	1	1	1	0	1	0	1	0	8.1	32.015	285	0	25.671	8.1	0	17653000	17653000	0
A7BI36;Q9P2E9;F8W7S5;A1A5C5;A1A5C4;A0A087WVV2;A2A2S5;Q32NB1;H9KV85;Q5XUU0;E9PN67;C9J066;A0A6F7YPF6;Q8N4C6	A7BI36;Q9P2E9;F8W7S5;A1A5C5;A1A5C4;A0A087WVV2	Ribosome-binding protein 1	RRBP1	tr|A7BI36|A7BI36_HUMAN p180/ribosome receptor OS=Homo sapiens OX=9606 GN=RRBP1 PE=2 SV=2;sp|Q9P2E9|RRBP1_HUMAN Ribosome-binding protein 1 OS=Homo sapiens OX=9606 GN=RRBP1 PE=1 SV=5;tr|F8W7S5|F8W7S5_HUMAN Ribosome-binding protein 1 OS=Homo sapiens OX=9606 G	14	3	3	3	3	1	3	1	3	1	2.5	165.75	1540	0	25.526	2.5	0.8	29848000	27578000	2270000
F8VVM2;Q8NCF7;Q53HC3;B2RE88;A0A024RBE8;F8VWQ0;A0A024RBH9;Q00325	F8VVM2;Q8NCF7;Q53HC3;B2RE88;A0A024RBE8;F8VWQ0;A0A024RBH9;Q00325	Phosphate carrier protein, mitochondrial	SLC25A3	tr|F8VVM2|F8VVM2_HUMAN Phosphate carrier protein, mitochondrial OS=Homo sapiens OX=9606 GN=SLC25A3 PE=1 SV=1;tr|Q8NCF7|Q8NCF7_HUMAN Phosphate carrier protein, mitochondrial OS=Homo sapiens OX=9606 PE=2 SV=1;tr|Q53HC3|Q53HC3_HUMAN Phosphate carrier protein,	8	2	2	2	2	0	2	0	2	0	12	36.161	324	0	25.393	12	0	87143000	87143000	0
K7EPU3;Q9BT22	K7EPU3;Q9BT22	Chitobiosyldiphosphodolichol beta-mannosyltransferase	ALG1	tr|K7EPU3|K7EPU3_HUMAN Chitobiosyldiphosphodolichol beta-mannosyltransferase (Fragment) OS=Homo sapiens OX=9606 GN=ALG1 PE=1 SV=1;sp|Q9BT22|ALG1_HUMAN Chitobiosyldiphosphodolichol beta-mannosyltransferase OS=Homo sapiens OX=9606 GN=ALG1 PE=1 SV=2	2	1	1	1	1	0	1	0	1	0	9.2	20.175	184	0	25.366	9.2	0	13767000	13767000	0
A0A024R6K8;P23381;G3V3H8;G3V3Y5;G3V423;G3V3P2;G3V227;G3V5U1;G3V456;G3V2Y7;B4DTK8;G3V277	A0A024R6K8;P23381;G3V3H8;G3V3Y5	Tryptophan--tRNA ligase, cytoplasmic;T1-TrpRS;T2-TrpRS	WARS	tr|A0A024R6K8|A0A024R6K8_HUMAN T1-TrpRS OS=Homo sapiens OX=9606 GN=WARS PE=2 SV=1;sp|P23381|SYWC_HUMAN Tryptophan--tRNA ligase, cytoplasmic OS=Homo sapiens OX=9606 GN=WARS1 PE=1 SV=2;tr|G3V3H8|G3V3H8_HUMAN Tryptophanyl-tRNA synthetase (Fragment) OS=Homo sa	12	3	3	3	3	0	3	0	3	0	9.1	53.165	471	0	24.935	9.1	0	23084000	23084000	0
G5E972;A0A024RBE7;P42167;A0A024RBH7;P42166;Q59G12;H0YJH7	G5E972;A0A024RBE7;P42167;A0A024RBH7;P42166;Q59G12	Lamina-associated polypeptide 2, isoforms beta/gamma;Thymopoietin;Thymopentin;Lamina-associated polypeptide 2, isoform alpha;Thymopoietin;Thymopentin	TMPO	tr|G5E972|G5E972_HUMAN Lamina-associated polypeptide 2, isoforms beta/gamma OS=Homo sapiens OX=9606 GN=TMPO PE=1 SV=1;tr|A0A024RBE7|A0A024RBE7_HUMAN Thymopoietin, isoform CRA_c OS=Homo sapiens OX=9606 GN=TMPO PE=3 SV=1;sp|P42167|LAP2B_HUMAN Lamina-associat	7	4	4	4	4	0	4	0	4	0	13.5	46.306	414	0	24.919	13.5	0	63412000	63412000	0
Q02413	Q02413	Desmoglein-1	DSG1	sp|Q02413|DSG1_HUMAN Desmoglein-1 OS=Homo sapiens OX=9606 GN=DSG1 PE=1 SV=2	1	4	4	4	2	2	2	2	2	2	5.2	113.75	1049	0	24.887	2.1	3.1	41741000	14969000	26773000
O94906	O94906	Pre-mRNA-processing factor 6	PRPF6	sp|O94906|PRP6_HUMAN Pre-mRNA-processing factor 6 OS=Homo sapiens OX=9606 GN=PRPF6 PE=1 SV=1	1	4	4	4	4	0	4	0	4	0	4.3	106.92	941	0	24.787	4.3	0	43402000	43402000	0
E9PPU1;H0YEU2;E9PL09;Q53G83;P23396;E9PQ96;E9PJH4;F2Z2S8;H0YF32;E9PK82;H0YCJ7;H0YES8;E9PQX2;E9PSF4;Q9NQS8	E9PPU1;H0YEU2;E9PL09;Q53G83;P23396;E9PQ96;E9PJH4;F2Z2S8;H0YF32;E9PK82;H0YCJ7	40S ribosomal protein S3	RPS3	tr|E9PPU1|E9PPU1_HUMAN 40S ribosomal protein S3 OS=Homo sapiens OX=9606 GN=RPS3 PE=1 SV=1;tr|H0YEU2|H0YEU2_HUMAN 40S ribosomal protein S3 (Fragment) OS=Homo sapiens OX=9606 GN=RPS3 PE=1 SV=1;tr|E9PL09|E9PL09_HUMAN 40S ribosomal protein S3 OS=Homo sapiens O	15	4	4	4	2	3	2	3	2	3	27.8	17.407	158	0	24.54	13.9	19.6	50919000	21224000	29695000
A8K0T9;P52907;C9JUG7;F8W9N7;A0A0D9SET8	A8K0T9;P52907	F-actin-capping protein subunit alpha-1	CAPZA1	tr|A8K0T9|A8K0T9_HUMAN F-actin-capping protein subunit alpha OS=Homo sapiens OX=9606 PE=2 SV=1;sp|P52907|CAZA1_HUMAN F-actin-capping protein subunit alpha-1 OS=Homo sapiens OX=9606 GN=CAPZA1 PE=1 SV=3	5	4	4	3	4	0	4	0	3	0	20.6	32.908	286	0	24.254	20.6	0	153870000	153870000	0
A0A7I2V3E1;B4E0E1;B2R5W3;A0A024R3T8;P09874;Q96P95;Q05D33;Q6PJL0;A0A7I2V5E9;A0A7I2V625	A0A7I2V3E1;B4E0E1;B2R5W3;A0A024R3T8;P09874	Poly [ADP-ribose] polymerase 1	PARP1	tr|A0A7I2V3E1|A0A7I2V3E1_HUMAN Poly [ADP-ribose] polymerase OS=Homo sapiens OX=9606 GN=PARP1 PE=1 SV=1;tr|B4E0E1|B4E0E1_HUMAN Poly [ADP-ribose] polymerase OS=Homo sapiens OX=9606 PE=2 SV=1;tr|B2R5W3|B2R5W3_HUMAN Poly [ADP-ribose] polymerase OS=Homo sapiens	10	3	3	3	3	0	3	0	3	0	6.4	108.19	971	0	24.143	6.4	0	38701000	38701000	0
Q59EC0;D3DV75;A0A7P0Z4F9;B7Z8Y3;A0A3B3IRQ9;A0A7P0Z4K3;A0A024DAK3;P55265;A0A3B3ISX1;A0A3B3ISU1	Q59EC0;D3DV75;A0A7P0Z4F9;B7Z8Y3;A0A3B3IRQ9;A0A7P0Z4K3;A0A024DAK3;P55265	Double-stranded RNA-specific adenosine deaminase	ADAR	tr|Q59EC0|Q59EC0_HUMAN Adenosine deaminase, RNA-specific isoform ADAR-a variant (Fragment) OS=Homo sapiens OX=9606 PE=2 SV=1;tr|D3DV75|D3DV75_HUMAN Adenosine deaminase, RNA-specific, isoform CRA_b OS=Homo sapiens OX=9606 GN=ADAR PE=4 SV=1;tr|A0A7P0Z4F9|A0A	10	3	3	3	3	0	3	0	3	0	3.4	137.83	1244	0	24.113	3.4	0	35283000	35283000	0
A4QPB0;A0A024RC65;P46940;B4DNP4;Q6P1N4;H0YLE8;B4E2M0;A0A0J9YXZ5	A4QPB0;A0A024RC65;P46940;B4DNP4;Q6P1N4;H0YLE8;B4E2M0;A0A0J9YXZ5	Ras GTPase-activating-like protein IQGAP1	IQGAP1;hCG_1991735	tr|A4QPB0|A4QPB0_HUMAN IQ motif containing GTPase activating protein 1 OS=Homo sapiens OX=9606 GN=IQGAP1 PE=1 SV=1;tr|A0A024RC65|A0A024RC65_HUMAN HCG1991735, isoform CRA_a OS=Homo sapiens OX=9606 GN=hCG_1991735 PE=4 SV=1;sp|P46940|IQGA1_HUMAN Ras GTPase-ac	8	2	2	2	2	0	2	0	2	0	2.2	189.28	1657	0	24.059	2.2	0	21951000	21951000	0
Q53F48;A0A024QZK8;P31942;A0A024QZP1;B4DHY1	Q53F48;A0A024QZK8;P31942;A0A024QZP1;B4DHY1	Heterogeneous nuclear ribonucleoprotein H3	HNRPH3;HNRNPH3	tr|Q53F48|Q53F48_HUMAN Heterogeneous nuclear ribonucleoprotein H3 isoform a variant (Fragment) OS=Homo sapiens OX=9606 PE=2 SV=1;tr|A0A024QZK8|A0A024QZK8_HUMAN Heterogeneous nuclear ribonucleoprotein H3 (2H9), isoform CRA_a OS=Homo sapiens OX=9606 GN=HNRPH	5	4	4	4	2	3	2	3	2	3	13.9	36.925	346	0	23.867	7.8	11	116360000	58215000	58144000
J3QSV6;A0PJ61;Q32Q62;O76021;I3L3U9;A0PJ87;I3L234;I3L3C4;I3L1A3	J3QSV6;A0PJ61;Q32Q62;O76021;I3L3U9;A0PJ87;I3L234;I3L3C4	Ribosomal L1 domain-containing protein 1	RSL1D1	tr|J3QSV6|J3QSV6_HUMAN Ribosomal L1 domain-containing protein 1 (Fragment) OS=Homo sapiens OX=9606 GN=RSL1D1 PE=1 SV=1;tr|A0PJ61|A0PJ61_HUMAN RSL1D1 protein (Fragment) OS=Homo sapiens OX=9606 GN=RSL1D1 PE=2 SV=1;tr|Q32Q62|Q32Q62_HUMAN RSL1D1 protein (Fragm	9	4	4	4	4	0	4	0	4	0	9.8	48.208	430	0	23.751	9.8	0	55795000	55795000	0
Q53HG7;A0A384MDY8;Q14247;A0A024R5M3;B3KRK4;B4E358;Q76MU0;H0YEV2;H0YCD9	Q53HG7;A0A384MDY8;Q14247;A0A024R5M3;B3KRK4;B4E358;Q76MU0	Src substrate cortactin	CTTN;EMS1	tr|Q53HG7|Q53HG7_HUMAN Cortactin isoform a variant (Fragment) OS=Homo sapiens OX=9606 PE=2 SV=1;tr|A0A384MDY8|A0A384MDY8_HUMAN Epididymis secretory sperm binding protein OS=Homo sapiens OX=9606 PE=2 SV=1;sp|Q14247|SRC8_HUMAN Src substrate cortactin OS=Homo	9	4	4	4	4	0	4	0	4	0	8.7	61.557	550	0	23.704	8.7	0	131420000	131420000	0
P68366;C9JEV8;C9JQ00;C9JJQ8;C9JDL2	P68366	Tubulin alpha-4A chain	TUBA4A	sp|P68366|TBA4A_HUMAN Tubulin alpha-4A chain OS=Homo sapiens OX=9606 GN=TUBA4A PE=1 SV=1	5	17	3	3	17	2	3	0	3	0	44.4	49.924	448	0	23.433	44.4	7.1	117370000	117370000	0
A0A024R1T5;P09543;K7EN66;C9K0L8;K7ERZ0;K7ERC4;B4DFN6;B4DI06	A0A024R1T5;P09543;K7EN66;C9K0L8;K7ERZ0	2,3-cyclic-nucleotide 3-phosphodiesterase	CNP	tr|A0A024R1T5|A0A024R1T5_HUMAN 2,3-cyclic-nucleotide 3-phosphodiesterase OS=Homo sapiens OX=9606 GN=CNP PE=3 SV=1;sp|P09543|CN37_HUMAN 2,3-cyclic-nucleotide 3-phosphodiesterase OS=Homo sapiens OX=9606 GN=CNP PE=1 SV=2;tr|K7EN66|K7EN66_HUMAN 2,3-cyc	8	4	4	4	4	0	4	0	4	0	18	45.098	401	0	23.228	18	0	41373000	41373000	0
A0A494C001;A0A499FJY3;A0A087WWP4;Q96T37	A0A494C001;A0A499FJY3;A0A087WWP4;Q96T37	Putative RNA-binding protein 15	RBM15	tr|A0A494C001|A0A494C001_HUMAN RNA-binding protein 15 OS=Homo sapiens OX=9606 GN=RBM15 PE=1 SV=2;tr|A0A499FJY3|A0A499FJY3_HUMAN RNA-binding protein 15 OS=Homo sapiens OX=9606 GN=RBM15 PE=1 SV=1;tr|A0A087WWP4|A0A087WWP4_HUMAN RNA-binding protein 15 OS=Homo	4	3	3	3	3	0	3	0	3	0	6.7	98.013	896	0	23.143	6.7	0	54483000	54483000	0
B4DUD6;Q8TC62;E7ES33;Q3LIE9;A4GYY8;A8K3D0;E7EPK1;Q16181;A0A5F9ZGZ7;Q3B7A3;Q59EY4;B4DNE4;A0A024RA87;G3V1Q4;A0A023T695;A0A0U1RRH9;A0A0U1RRE1;B4DPQ6;A0A0U1RRD1;Q5JXL7;A4D1Y2	B4DUD6;Q8TC62;E7ES33;Q3LIE9;A4GYY8;A8K3D0;E7EPK1;Q16181;A0A5F9ZGZ7;Q3B7A3;Q59EY4;B4DNE4;A0A024RA87;G3V1Q4;A0A023T695;A0A0U1RRH9;A0A0U1RRE1;B4DPQ6	Septin-7	SEPT7;Nbla02942;DKFZp686F17268	tr|B4DUD6|B4DUD6_HUMAN Septin OS=Homo sapiens OX=9606 PE=2 SV=1;tr|Q8TC62|Q8TC62_HUMAN Septin OS=Homo sapiens OX=9606 GN=SEPT7 PE=2 SV=3;tr|E7ES33|E7ES33_HUMAN Septin OS=Homo sapiens OX=9606 GN=SEPTIN7 PE=1 SV=3;tr|Q3LIE9|Q3LIE9_HUMAN Septin OS=Homo sapien	21	4	4	4	4	0	4	0	4	0	14.4	47.88	410	0	23.039	14.4	0	39789000	39789000	0
B4DZ22;A0A3B3ITW3;B4DL07;P28288	B4DZ22;A0A3B3ITW3;B4DL07;P28288	ATP-binding cassette sub-family D member 3	ABCD3	tr|B4DZ22|B4DZ22_HUMAN cDNA FLJ54042, highly similar to ATP-binding cassette sub-family D member 3 OS=Homo sapiens OX=9606 PE=2 SV=1;tr|A0A3B3ITW3|A0A3B3ITW3_HUMAN ATP-binding cassette sub-family D member 3 OS=Homo sapiens OX=9606 GN=ABCD3 PE=1 SV=2;tr|B4D	4	3	3	3	3	0	3	0	3	0	7.3	67.358	586	0	23.015	7.3	0	44555000	44555000	0
Q6NT72;B4DIU6;A0A024R1P7;B4E2A6;Q9UH99	Q6NT72;B4DIU6;A0A024R1P7;B4E2A6;Q9UH99	SUN domain-containing protein 2	UNC84B;SUN2	tr|Q6NT72|Q6NT72_HUMAN UNC84B protein (Fragment) OS=Homo sapiens OX=9606 GN=UNC84B PE=2 SV=1;tr|B4DIU6|B4DIU6_HUMAN cDNA FLJ59542, highly similar to Sad1/unc-84-like protein 2 OS=Homo sapiens OX=9606 PE=2 SV=1;tr|A0A024R1P7|A0A024R1P7_HUMAN Unc-84 homolog	5	2	2	2	2	0	2	0	2	0	4.3	49.423	442	0	22.956	4.3	0	5634500	5634500	0
E9PMD7;A0A140VJS9;P62136;A0A7I2V4F7;C0STL0;C9J9S3;C9JP48;E7ETD8;B4E163;B7ZB67;B4DJ75;V9HW04;F8W0W8;B3KXM2;P62140	E9PMD7;A0A140VJS9;P62136;A0A7I2V4F7	Serine/threonine-protein phosphatase;Serine/threonine-protein phosphatase PP1-alpha catalytic subunit	PPP1CA	tr|E9PMD7|E9PMD7_HUMAN Serine/threonine-protein phosphatase OS=Homo sapiens OX=9606 GN=PPP1CA PE=1 SV=2;tr|A0A140VJS9|A0A140VJS9_HUMAN Serine/threonine-protein phosphatase OS=Homo sapiens OX=9606 PE=2 SV=1;sp|P62136|PP1A_HUMAN Serine/threonine-protein phos	15	3	3	2	3	0	3	0	2	0	15.3	33.425	295	0	22.92	15.3	0	34060000	34060000	0
C9JVY5;A0A024R167;B4E2K2;A0A024R152;Q9Y2D5	C9JVY5;A0A024R167;B4E2K2;A0A024R152;Q9Y2D5	A-kinase anchor protein 2	AKAP2;hCG_28765	tr|C9JVY5|C9JVY5_HUMAN PALM2 and AKAP2 fusion (Fragment) OS=Homo sapiens OX=9606 GN=PALM2AKAP2 PE=1 SV=1;tr|A0A024R167|A0A024R167_HUMAN HCG28765, isoform CRA_a OS=Homo sapiens OX=9606 GN=hCG_28765 PE=4 SV=1;tr|B4E2K2|B4E2K2_HUMAN cDNA FLJ55665, highly simi	5	1	1	1	1	0	1	0	1	0	2.7	85.282	778	0	22.743	2.7	0	35929000	35929000	0
A0A024R4Z6;Q08945;Q59GH7	A0A024R4Z6;Q08945	FACT complex subunit SSRP1	SSRP1	tr|A0A024R4Z6|A0A024R4Z6_HUMAN FACT complex subunit SSRP1 OS=Homo sapiens OX=9606 GN=SSRP1 PE=3 SV=1;sp|Q08945|SSRP1_HUMAN FACT complex subunit SSRP1 OS=Homo sapiens OX=9606 GN=SSRP1 PE=1 SV=1	3	3	3	3	3	0	3	0	3	0	5.6	81.074	709	0	22.443	5.6	0	11558000	11558000	0
Q66K21;Q5I0F9;Q7Z4F1;Q6IAK3;H0YHW7	Q66K21;Q5I0F9;Q7Z4F1;Q6IAK3	Low-density lipoprotein receptor-related protein 10	LRP10	tr|Q66K21|Q66K21_HUMAN LRP10 protein (Fragment) OS=Homo sapiens OX=9606 GN=LRP10 PE=2 SV=1;tr|Q5I0F9|Q5I0F9_HUMAN LRP10 protein (Fragment) OS=Homo sapiens OX=9606 GN=LRP10 PE=2 SV=1;sp|Q7Z4F1|LRP10_HUMAN Low-density lipoprotein receptor-related protein 10	5	3	3	3	3	0	3	0	3	0	19.9	27.454	261	0	22.377	19.9	0	35887000	35887000	0
O75367;D6RCF2;A0A7I2V3R0;Q59FH0;A0A7I2YQR8;B4DJC3;A0A7I2V6E9;A0A7I2V2N7;A0A7I2YQD6;Q9HA11;A0A7I2V412;A0A7I2V423;A0A024QZP6;Q9P0M6	O75367;D6RCF2	Core histone macro-H2A.1;Histone H2A	H2AFY	sp|O75367|H2AY_HUMAN Core histone macro-H2A.1 OS=Homo sapiens OX=9606 GN=MACROH2A1 PE=1 SV=4;tr|D6RCF2|D6RCF2_HUMAN Histone H2A OS=Homo sapiens OX=9606 GN=MACROH2A1 PE=1 SV=1	14	3	3	3	3	1	3	1	3	1	12.9	39.617	372	0	22.316	12.9	3	67019000	67019000	0
Q9HCD5;Q5JY17	Q9HCD5;Q5JY17	Nuclear receptor coactivator 5	NCOA5	sp|Q9HCD5|NCOA5_HUMAN Nuclear receptor coactivator 5 OS=Homo sapiens OX=9606 GN=NCOA5 PE=1 SV=2;tr|Q5JY17|Q5JY17_HUMAN Nuclear receptor coactivator 5 (Fragment) OS=Homo sapiens OX=9606 GN=NCOA5 PE=1 SV=1	2	2	2	2	2	0	2	0	2	0	4.8	65.536	579	0	22.211	4.8	0	35626000	35626000	0
E9PIN3;Q9UBU9;B4E3J0;B4E227;Q59E96;Q68CW9	E9PIN3;Q9UBU9;B4E3J0;B4E227;Q59E96	Nuclear RNA export factor 1	NXF1	tr|E9PIN3|E9PIN3_HUMAN Nuclear RNA export factor 1 (Fragment) OS=Homo sapiens OX=9606 GN=NXF1 PE=1 SV=1;sp|Q9UBU9|NXF1_HUMAN Nuclear RNA export factor 1 OS=Homo sapiens OX=9606 GN=NXF1 PE=1 SV=1;tr|B4E3J0|B4E3J0_HUMAN cDNA FLJ57456, highly similar to Nucle	6	3	3	3	3	0	3	0	3	0	9.3	68.106	603	0	21.903	9.3	0	24035000	24035000	0
Q96HF4;B4DL04;A0A024QZA8;P29317;B4DVT5;J3KR66;B4DQP7;Q53TA0;A0A7P0TBL4;A0A7P0TA58;B4DSE0;Q96L35;B1AKC9;Q58F15;E9PG71;D3DNT9;Q59F17;A1MA61;Q541P7;Q4LE53;A0A3B3IRY8;A0A0B4J1T8;P54762;P54764;P54760;Q15375;P54753;Q9UF33;P29323	Q96HF4;B4DL04;A0A024QZA8;P29317	Receptor protein-tyrosine kinase;Ephrin type-A receptor 2	EPHA2	tr|Q96HF4|Q96HF4_HUMAN EPHA2 protein (Fragment) OS=Homo sapiens OX=9606 GN=EPHA2 PE=2 SV=1;tr|B4DL04|B4DL04_HUMAN Receptor protein-tyrosine kinase OS=Homo sapiens OX=9606 PE=2 SV=1;tr|A0A024QZA8|A0A024QZA8_HUMAN Receptor protein-tyrosine kinase OS=Homo sap	29	3	3	3	3	0	3	0	3	0	15.8	28.702	253	0	21.795	15.8	0	50557000	50557000	0
B4DMT5;H0YDT6;B3KSH1;O00303;A0A7I2V4S2;A0A1W2PP79;B4DEW9;A0A7I2YQA0	B4DMT5;H0YDT6;B3KSH1;O00303;A0A7I2V4S2;A0A1W2PP79;B4DEW9;A0A7I2YQA0	Eukaryotic translation initiation factor 3 subunit F	EIF3F	tr|B4DMT5|B4DMT5_HUMAN Eukaryotic translation initiation factor 3 subunit F OS=Homo sapiens OX=9606 GN=EIF3F PE=2 SV=1;tr|H0YDT6|H0YDT6_HUMAN Eukaryotic translation initiation factor 3 subunit F OS=Homo sapiens OX=9606 GN=EIF3F PE=1 SV=2;tr|B3KSH1|B3KSH1_H	8	2	2	2	2	0	2	0	2	0	10.4	33.24	307	0	21.717	10.4	0	19855000	19855000	0
A8K3K1;P68133;P68032;B7Z6P1;D2JYH4;P63267;P62736;B3KW67;Q7Z7J6;A6NL76;B3KUD3;Q13707;B4DUI8;C9JFL5;F6UVQ4;F6QUT6;B7Z6I1;F8WB63;B8ZZJ2;B3KPP5;Q562R1;F8WCH0;K4EQ44;K4EP00;K4ENJ5;A0A173GMX0;Q562S2;Q562Y4;Q562X7;Q562X6;Q562X4;Q562X2;Q562X1;Q562X0;Q562W2;Q562U1;Q562U0;Q562T8;Q562T6;Q562T5;Q562T4;Q562T3;Q562T0;Q562R6;Q562R5;Q562R0;Q562Q9;Q562Q8;Q562Q6;Q562Q4;Q562Q2;Q562Q0;Q562P8;Q562L3	A8K3K1;P68133;P68032;B7Z6P1;D2JYH4;P63267;P62736;B3KW67;Q7Z7J6;A6NL76;B3KUD3;Q13707;B4DUI8;C9JFL5;F6UVQ4;F6QUT6;B7Z6I1;F8WB63;B8ZZJ2	Actin, alpha skeletal muscle;Actin, alpha cardiac muscle 1;Actin, gamma-enteric smooth muscle;Actin, aortic smooth muscle	ACTA1;ACTC1;ACTA2;ACTG2	tr|A8K3K1|A8K3K1_HUMAN cDNA FLJ78096, highly similar to Homo sapiens actin, alpha, cardiac muscle (ACTC), mRNA OS=Homo sapiens OX=9606 PE=2 SV=1;sp|P68133|ACTS_HUMAN Actin, alpha skeletal muscle OS=Homo sapiens OX=9606 GN=ACTA1 PE=1 SV=1;sp|P68032|ACTC_HUM	54	14	3	3	13	6	2	1	2	1	37.4	42.047	377	0	21.503	32.6	20.4	334880000	312020000	22859000
B3KRK2;Q53HI2;Q9UJV9;H0Y8L8;A0A499FJW5	B3KRK2;Q53HI2;Q9UJV9	Probable ATP-dependent RNA helicase DDX41	DDX41	tr|B3KRK2|B3KRK2_HUMAN RNA helicase OS=Homo sapiens OX=9606 GN=DDX41 PE=2 SV=1;tr|Q53HI2|Q53HI2_HUMAN RNA helicase (Fragment) OS=Homo sapiens OX=9606 PE=2 SV=1;sp|Q9UJV9|DDX41_HUMAN Probable ATP-dependent RNA helicase DDX41 OS=Homo sapiens OX=9606 GN=DDX41	5	3	3	3	3	0	3	0	3	0	8.9	55.409	496	0	21.416	8.9	0	44013000	44013000	0
Q549U1;Q13595	Q549U1;Q13595	Transformer-2 protein homolog alpha	HSU53209;TRA2A	tr|Q549U1|Q549U1_HUMAN Putative MAPK activating protein OS=Homo sapiens OX=9606 GN=HSU53209 PE=2 SV=1;sp|Q13595|TRA2A_HUMAN Transformer-2 protein homolog alpha OS=Homo sapiens OX=9606 GN=TRA2A PE=1 SV=1	2	3	3	3	3	0	3	0	3	0	15.6	32.688	282	0	21.261	15.6	0	131470000	131470000	0
E9PQE3;E9PJZ0;E9PKR9;E9PJC6;E9PLK4;Q96EC4;Q9BVU3;B4DTV0;Q09666	E9PQE3;E9PJZ0;E9PKR9;E9PJC6;E9PLK4;Q96EC4;Q9BVU3;B4DTV0;Q09666	Neuroblast differentiation-associated protein AHNAK	AHNAK	tr|E9PQE3|E9PQE3_HUMAN Neuroblast differentiation-associated protein AHNAK (Fragment) OS=Homo sapiens OX=9606 GN=AHNAK PE=1 SV=8;tr|E9PJZ0|E9PJZ0_HUMAN Neuroblast differentiation-associated protein AHNAK (Fragment) OS=Homo sapiens OX=9606 GN=AHNAK PE=1 SV=	9	1	1	1	1	0	1	0	1	0	20	9.2512	85	0	21.059	20	0	0	0	0
B5BUB1;A0A384MTR5;Q9Y265;J3QLR1;H7C4G5;E7ETR0;B3KRS7	B5BUB1;A0A384MTR5;Q9Y265;J3QLR1;H7C4G5;E7ETR0;B3KRS7	RuvB-like 1	RUVBL1	tr|B5BUB1|B5BUB1_HUMAN RuvB-like helicase (Fragment) OS=Homo sapiens OX=9606 GN=RUVBL1 PE=2 SV=1;tr|A0A384MTR5|A0A384MTR5_HUMAN RuvB-like helicase OS=Homo sapiens OX=9606 PE=2 SV=1;sp|Q9Y265|RUVB1_HUMAN RuvB-like 1 OS=Homo sapiens OX=9606 GN=RUVBL1 PE=1 SV	7	2	2	2	2	0	2	0	2	0	7.9	50.215	456	0	21.054	7.9	0	33599000	33599000	0
A0A024RDP4;B4DWI8;Q8WXF1;X6RDA4	A0A024RDP4;B4DWI8;Q8WXF1;X6RDA4	Paraspeckle component 1	PSPC1	tr|A0A024RDP4|A0A024RDP4_HUMAN Paraspeckle component 1, isoform CRA_b OS=Homo sapiens OX=9606 GN=PSPC1 PE=4 SV=1;tr|B4DWI8|B4DWI8_HUMAN Paraspeckle component 1 OS=Homo sapiens OX=9606 PE=2 SV=1;sp|Q8WXF1|PSPC1_HUMAN Paraspeckle component 1 OS=Homo sapiens	4	3	3	3	3	0	3	0	3	0	10.9	45.57	393	0	20.709	10.9	0	35206000	35206000	0
A0A7P0Z4D6;A0A7P0T9L0;A0A7P0T8G1;A0A7P0TB65;A0A7P0T937;A0A7P0T840;A0A7P0TAE9;P27824;A0A7P0Z4H2;Q16094;A0A7P0TAR9;A0A7P0Z484;D6RGY2;D6RD16;D6RAQ8;D6RFL1;D6RAU8;A0A7P0T8N1;A0A7P0TAN9;Q6ZP56	A0A7P0Z4D6;A0A7P0T9L0;A0A7P0T8G1;A0A7P0TB65;A0A7P0T937;A0A7P0T840;A0A7P0TAE9;P27824;A0A7P0Z4H2;Q16094;A0A7P0TAR9;A0A7P0Z484;D6RGY2	Calnexin	CANX	tr|A0A7P0Z4D6|A0A7P0Z4D6_HUMAN Calnexin OS=Homo sapiens OX=9606 GN=CANX PE=4 SV=1;tr|A0A7P0T9L0|A0A7P0T9L0_HUMAN Calnexin OS=Homo sapiens OX=9606 GN=CANX PE=4 SV=1;tr|A0A7P0T8G1|A0A7P0T8G1_HUMAN Calnexin OS=Homo sapiens OX=9606 GN=CANX PE=4 SV=1;tr|A0A7P0T	20	3	3	3	3	0	3	0	3	0	8.1	53.631	471	0	20.58	8.1	0	30326000	30326000	0
A0A4D5RAI5;A0A4D5RAG0;A0A4D5RAB7;Q5TZZ9;P04083;A0A4D5RAD4;A0A4D5RAH1;Q5T3N1;A0A4D5RAJ5;Q5T3N0;A0A4D5RA95;B4DL19;A0A4D5RAU4;A0A4D5RAA5;A0A4D5RA86;A0A4D5RAA2	A0A4D5RAI5;A0A4D5RAG0;A0A4D5RAB7;Q5TZZ9;P04083;A0A4D5RAD4;A0A4D5RAH1;Q5T3N1;A0A4D5RAJ5	Annexin;Annexin A1	ANXA1	tr|A0A4D5RAI5|A0A4D5RAI5_HUMAN Annexin OS=Homo sapiens OX=9606 PE=3 SV=1;tr|A0A4D5RAG0|A0A4D5RAG0_HUMAN Annexin OS=Homo sapiens OX=9606 PE=3 SV=1;tr|A0A4D5RAB7|A0A4D5RAB7_HUMAN Annexin OS=Homo sapiens OX=9606 PE=3 SV=1;tr|Q5TZZ9|Q5TZZ9_HUMAN Annexin OS=Hom	16	3	3	3	2	1	2	1	2	1	16.5	28.432	254	0	20.573	12.2	4.3	20929000	9833200	11096000
B2R643;Q9UBC5;B4DTV4;G3V342	B2R643;Q9UBC5;B4DTV4;G3V342	Unconventional myosin-Ia	MYO1A	tr|B2R643|B2R643_HUMAN cDNA, FLJ92777, highly similar to Homo sapiens myosin IA (MYO1A), mRNA OS=Homo sapiens OX=9606 PE=2 SV=1;sp|Q9UBC5|MYO1A_HUMAN Unconventional myosin-Ia OS=Homo sapiens OX=9606 GN=MYO1A PE=1 SV=1;tr|B4DTV4|B4DTV4_HUMAN cDNA FLJ50215,	4	4	3	3	4	0	3	0	3	0	5.5	118.41	1043	0	20.495	5.5	0	15435000	15435000	0
Q96DV6;A2A3R6;P62753;A2A3R5;Q9BZU1;A2A3R7	Q96DV6;A2A3R6;P62753;A2A3R5	40S ribosomal protein S6	RPS6	tr|Q96DV6|Q96DV6_HUMAN 40S ribosomal protein S6 OS=Homo sapiens OX=9606 GN=RPS6 PE=2 SV=1;tr|A2A3R6|A2A3R6_HUMAN 40S ribosomal protein S6 OS=Homo sapiens OX=9606 GN=RPS6 PE=2 SV=1;sp|P62753|RS6_HUMAN 40S ribosomal protein S6 OS=Homo sapiens OX=9606 GN=RPS6	6	3	3	3	1	3	1	3	1	3	12	28.708	249	0	20.142	4	12	167860000	35638000	132220000
Q9Y2Q2;Q9NQ51;A8K5H7;Q96I63;Q96TA2	Q9Y2Q2;Q9NQ51;A8K5H7;Q96I63;Q96TA2	ATP-dependent zinc metalloprotease YME1L1	FTSH;YME1L1	tr|Q9Y2Q2|Q9Y2Q2_HUMAN FtsH homolog OS=Homo sapiens OX=9606 PE=2 SV=1;tr|Q9NQ51|Q9NQ51_HUMAN Putative ATPases OS=Homo sapiens OX=9606 GN=FTSH PE=3 SV=1;tr|A8K5H7|A8K5H7_HUMAN cDNA FLJ77542, highly similar to Homo sapiens YME1-like 1 (S. cerevisiae) (YME1L1	5	1	1	1	1	0	1	0	1	0	3.9	57.668	517	0	19.853	3.9	0	8519100	8519100	0
Q09028;H0YF10;E9PC52;Q6FHQ0;Q16576;E9PNS2;E9PIC4;E9PNS6;H0YEU5;B4DRT0;Q5JP02;H0YCT5;H0YDK2;Q5JP01;A8K6A2	Q09028;H0YF10;E9PC52;Q6FHQ0;Q16576	Histone-binding protein RBBP4;Histone-binding protein RBBP7	RBBP4;RBBP7	sp|Q09028|RBBP4_HUMAN Histone-binding protein RBBP4 OS=Homo sapiens OX=9606 GN=RBBP4 PE=1 SV=3;tr|H0YF10|H0YF10_HUMAN Histone-binding protein RBBP4 (Fragment) OS=Homo sapiens OX=9606 GN=RBBP4 PE=1 SV=1;tr|E9PC52|E9PC52_HUMAN Histone-binding protein RBBP7 O	15	3	3	3	3	0	3	0	3	0	8.5	47.655	425	0	19.351	8.5	0	50213000	50213000	0
G3V4Y7;A0A024R663;Q86UP2;G3V5G2;H0YJP2;B3KP76;H0YJZ8;B3KWP6;B7Z6P3	G3V4Y7;A0A024R663;Q86UP2;G3V5G2	Kinectin	KTN1	tr|G3V4Y7|G3V4Y7_HUMAN Kinectin OS=Homo sapiens OX=9606 GN=KTN1 PE=1 SV=1;tr|A0A024R663|A0A024R663_HUMAN Kinectin 1 (Kinesin receptor), isoform CRA_a OS=Homo sapiens OX=9606 GN=KTN1 PE=4 SV=1;sp|Q86UP2|KTN1_HUMAN Kinectin OS=Homo sapiens OX=9606 GN=KTN1 PE	9	3	3	3	3	0	3	0	3	0	5.4	68.943	595	0	19.235	5.4	0	22028000	22028000	0
B7Z1G4;E7ETK5;A0A7I2YQK5;A0A384N6C2;A0A7I2V2T3;H0Y4R1;P12268;Q6RUP8;Q6RUP9;Q6QE17	B7Z1G4;E7ETK5;A0A7I2YQK5;A0A384N6C2;A0A7I2V2T3;H0Y4R1;P12268;Q6RUP8;Q6RUP9;Q6QE17	Inosine-5-monophosphate dehydrogenase 2	IMPDH2	tr|B7Z1G4|B7Z1G4_HUMAN cDNA FLJ61601, highly similar to Inosine-5-monophosphate dehydrogenase 2 OS=Homo sapiens OX=9606 PE=2 SV=1;tr|E7ETK5|E7ETK5_HUMAN Inosine-5-monophosphate dehydrogenase OS=Homo sapiens OX=9606 GN=IMPDH2 PE=1 SV=2;tr|A0A7I2YQK5|A0A7I	10	2	2	2	2	0	2	0	2	0	7.6	39.007	357	0	19.088	7.6	0	21631000	21631000	0
A0A024R1A3;P22314	A0A024R1A3;P22314	Ubiquitin-like modifier-activating enzyme 1	UBE1;UBA1	tr|A0A024R1A3|A0A024R1A3_HUMAN Ubiquitin-activating enzyme E1 OS=Homo sapiens OX=9606 GN=UBE1 PE=2 SV=1;sp|P22314|UBA1_HUMAN Ubiquitin-like modifier-activating enzyme 1 OS=Homo sapiens OX=9606 GN=UBA1 PE=1 SV=3	2	2	2	2	2	0	2	0	2	0	3.4	117.85	1058	0	19.044	3.4	0	10092000	10092000	0
B4DF68;A0A024RDQ0;A0A024RDS1;Q92598;B4DZB4;B4DY72;A0A0A0MSM0	B4DF68;A0A024RDQ0;A0A024RDS1;Q92598;B4DZB4;B4DY72;A0A0A0MSM0	Heat shock protein 105 kDa	HSPH1	tr|B4DF68|B4DF68_HUMAN cDNA FLJ55325, highly similar to Heat-shock protein 105 kDa OS=Homo sapiens OX=9606 PE=2 SV=1;tr|A0A024RDQ0|A0A024RDQ0_HUMAN Heat shock 110 kDa protein OS=Homo sapiens OX=9606 GN=HSPH1 PE=3 SV=1;tr|A0A024RDS1|A0A024RDS1_HUMAN Heat sh	7	3	3	3	3	0	3	0	3	0	6.1	85.755	755	0	18.912	6.1	0	35724000	35724000	0
P54886	P54886	Delta-1-pyrroline-5-carboxylate synthase;Glutamate 5-kinase;Gamma-glutamyl phosphate reductase	ALDH18A1	sp|P54886|P5CS_HUMAN Delta-1-pyrroline-5-carboxylate synthase OS=Homo sapiens OX=9606 GN=ALDH18A1 PE=1 SV=2	1	3	3	3	3	0	3	0	3	0	4.7	87.301	795	0	18.882	4.7	0	22120000	22120000	0
I3L1L3;Q9BQG0;I3L2H8;B4DE42;B4DZZ1	I3L1L3;Q9BQG0	Myb-binding protein 1A	MYBBP1A	tr|I3L1L3|I3L1L3_HUMAN Myb-binding protein 1A (Fragment) OS=Homo sapiens OX=9606 GN=MYBBP1A PE=1 SV=1;sp|Q9BQG0|MBB1A_HUMAN Myb-binding protein 1A OS=Homo sapiens OX=9606 GN=MYBBP1A PE=1 SV=2	5	3	3	3	3	0	3	0	3	0	2.6	140.13	1252	0	18.877	2.6	0	19434000	19434000	0
B7Z437;B7Z5V2;Q6NUR7;E7EQR4;B2R6J2;P15311;V9HW42;Q9UJU1;Q9UJZ2;Q9UJZ8;Q9UJZ6;Q9UK20;B7Z9R6;Q6PJT4;Q6PKD3;Q05CU6;B7Z2S7;A0A2R8Y7M3;V9HWC0;B0YJ88;A0A2R8Y5S7;J7M2B1;P26038;P35241	B7Z437;B7Z5V2;Q6NUR7;E7EQR4;B2R6J2;P15311;V9HW42	Ezrin	EZR;HEL-S-105	tr|B7Z437|B7Z437_HUMAN cDNA FLJ53435, highly similar to Ezrin OS=Homo sapiens OX=9606 PE=2 SV=1;tr|B7Z5V2|B7Z5V2_HUMAN cDNA FLJ54141, highly similar to Ezrin OS=Homo sapiens OX=9606 PE=2 SV=1;tr|Q6NUR7|Q6NUR7_HUMAN Ezrin OS=Homo sapiens OX=9606 GN=EZR PE=2	24	3	3	3	3	0	3	0	3	0	7.2	51.266	429	0	18.704	7.2	0	46771000	46771000	0
A0A6I8PRN4;A0A6I8PTT9;Q06210	A0A6I8PRN4;A0A6I8PTT9;Q06210	Glutamine--fructose-6-phosphate aminotransferase [isomerizing] 1	GFPT1	tr|A0A6I8PRN4|A0A6I8PRN4_HUMAN Glutamine--fructose-6-phosphate transaminase (isomerizing) OS=Homo sapiens OX=9606 GN=GFPT1 PE=1 SV=1;tr|A0A6I8PTT9|A0A6I8PTT9_HUMAN Glutamine--fructose-6-phosphate transaminase (isomerizing) OS=Homo sapiens OX=9606 GN=GFPT1	3	3	3	3	3	0	3	0	3	0	7.4	68.541	609	0	18.672	7.4	0	38034000	38034000	0
M0QZ93;Q6FHZ4;P56470;B4DJR1;B4DKK5	M0QZ93;Q6FHZ4;P56470	Galectin;Galectin-4	LGALS4	tr|M0QZ93|M0QZ93_HUMAN Galectin (Fragment) OS=Homo sapiens OX=9606 GN=LGALS4 PE=1 SV=1;tr|Q6FHZ4|Q6FHZ4_HUMAN Galectin OS=Homo sapiens OX=9606 GN=LGALS4 PE=2 SV=1;sp|P56470|LEG4_HUMAN Galectin-4 OS=Homo sapiens OX=9606 GN=LGALS4 PE=1 SV=1	5	3	3	3	3	0	3	0	3	0	17.9	24.112	218	0	18.607	17.9	0	50865000	50865000	0
B4DPJ2;Q6ICS0;Q5T0G8;Q59EP1;P50995;H0Y6E1;B7Z6L0	B4DPJ2;Q6ICS0;Q5T0G8;Q59EP1;P50995;H0Y6E1;B7Z6L0	Annexin;Annexin A11	ANXA11	tr|B4DPJ2|B4DPJ2_HUMAN Annexin OS=Homo sapiens OX=9606 PE=2 SV=1;tr|Q6ICS0|Q6ICS0_HUMAN Annexin (Fragment) OS=Homo sapiens OX=9606 GN=ANXA11 PE=2 SV=1;tr|Q5T0G8|Q5T0G8_HUMAN Annexin OS=Homo sapiens OX=9606 GN=ANXA11 PE=2 SV=1;tr|Q59EP1|Q59EP1_HUMAN Annexin	7	2	2	2	2	0	2	0	2	0	6.8	45.597	411	0	18.558	6.8	0	14433000	14433000	0
E1NZA1;A0A024RBS1;Q92616;B4DM32	E1NZA1;A0A024RBS1;Q92616	Translational activator GCN1	PRIC295;GCN1L1	tr|E1NZA1|E1NZA1_HUMAN Peroxisome proliferator activated receptor interacting complex protein OS=Homo sapiens OX=9606 GN=PRIC295 PE=2 SV=1;tr|A0A024RBS1|A0A024RBS1_HUMAN GCN1 general control of amino-acid synthesis 1-like 1 (Yeast), isoform CRA_b OS=Homo s	4	3	3	3	3	0	3	0	3	0	1.6	292.74	2671	0	18.54	1.6	0	20704000	20704000	0
B4E3T6;A0A2R8Y4W2;A0A2R8YE63;Q12929;H0YFG1;F5H0R8	B4E3T6;A0A2R8Y4W2;A0A2R8YE63;Q12929;H0YFG1;F5H0R8	Epidermal growth factor receptor kinase substrate 8	EPS8	tr|B4E3T6|B4E3T6_HUMAN cDNA FLJ56405, highly similar to Epidermal growth factor receptor kinase substrate 8 OS=Homo sapiens OX=9606 PE=2 SV=1;tr|A0A2R8Y4W2|A0A2R8Y4W2_HUMAN Epidermal growth factor receptor kinase substrate 8 OS=Homo sapiens OX=9606 GN=EPS8	6	2	2	2	2	0	2	0	2	0	4.6	77.087	691	0	18.48	4.6	0	20824000	20824000	0
Q3LIB1;O15031;Q2TBE4;A6QRG9	Q3LIB1;O15031;Q2TBE4	Plexin-B2	Nbla00445;PLXNB2	tr|Q3LIB1|Q3LIB1_HUMAN Uncharacterized protein Nbla00445 (Fragment) OS=Homo sapiens OX=9606 GN=Nbla00445 PE=2 SV=1;sp|O15031|PLXB2_HUMAN Plexin-B2 OS=Homo sapiens OX=9606 GN=PLXNB2 PE=1 SV=3;tr|Q2TBE4|Q2TBE4_HUMAN PLXNB2 protein (Fragment) OS=Homo sapiens	4	3	3	3	3	0	3	0	3	0	4.2	103.15	905	0	18.371	4.2	0	24911000	24911000	0
G3V4X8;B7Z9X2;B4DY36;A0A024R6E3;Q6I9S2;G3V3A4;B4DEG7;Q13573;Q9ULA6;Q6P151;G3V5R3;Q0D2M5	G3V4X8;B7Z9X2;B4DY36;A0A024R6E3;Q6I9S2;G3V3A4;B4DEG7;Q13573;Q9ULA6;Q6P151	SNW domain-containing protein 1	SNW1	tr|G3V4X8|G3V4X8_HUMAN SNW domain-containing protein 1 OS=Homo sapiens OX=9606 GN=SNW1 PE=1 SV=1;tr|B7Z9X2|B7Z9X2_HUMAN SNW domain-containing protein 1 OS=Homo sapiens OX=9606 PE=2 SV=1;tr|B4DY36|B4DY36_HUMAN SNW domain-containing protein 1 OS=Homo sapiens	12	3	3	3	3	0	3	0	3	0	8	43.331	374	0	18.275	8	0	5970500	5970500	0
E7ET15;O15042;H7C4V2	E7ET15;O15042	U2 snRNP-associated SURP motif-containing protein	U2SURP	tr|E7ET15|E7ET15_HUMAN U2 snRNP-associated SURP motif-containing protein OS=Homo sapiens OX=9606 GN=U2SURP PE=1 SV=1;sp|O15042|SR140_HUMAN U2 snRNP-associated SURP motif-containing protein OS=Homo sapiens OX=9606 GN=U2SURP PE=1 SV=2	3	3	3	3	3	0	3	0	3	0	4.1	118.25	1028	0	18.267	4.1	0	25501000	25501000	0
B4DVS1;H3BU53;Q8IWI9	B4DVS1;H3BU53;Q8IWI9	MAX gene-associated protein	MGA	tr|B4DVS1|B4DVS1_HUMAN cDNA FLJ55596, moderately similar to Mus musculus MAX gene associated (Mga), mRNA (Fragment) OS=Homo sapiens OX=9606 PE=2 SV=1;tr|H3BU53|H3BU53_HUMAN MAX gene-associated protein (Fragment) OS=Homo sapiens OX=9606 GN=MGA PE=1 SV=1;sp|	3	2	2	2	2	0	2	0	2	0	2.5	123.68	1142	0	18.181	2.5	0	29339000	29339000	0
P46087;F5GYR3;F5H5X6	P46087;F5GYR3	Probable 28S rRNA (cytosine(4447)-C(5))-methyltransferase	NOP2	sp|P46087|NOP2_HUMAN Probable 28S rRNA (cytosine(4447)-C(5))-methyltransferase OS=Homo sapiens OX=9606 GN=NOP2 PE=1 SV=2;tr|F5GYR3|F5GYR3_HUMAN Probable 28S rRNA (cytosine(4447)-C(5))-methyltransferase (Fragment) OS=Homo sapiens OX=9606 GN=NOP2 PE=1 SV=1	3	3	3	3	3	0	3	0	3	0	4.1	89.301	812	0	18.125	4.1	0	28539000	28539000	0
B4DWZ7;Q9NS86;B3KTN5	B4DWZ7;Q9NS86;B3KTN5	LanC-like protein 2	LANCL2	tr|B4DWZ7|B4DWZ7_HUMAN cDNA FLJ56802, highly similar to LanC-like protein 2 OS=Homo sapiens OX=9606 PE=2 SV=1;sp|Q9NS86|LANC2_HUMAN LanC-like protein 2 OS=Homo sapiens OX=9606 GN=LANCL2 PE=1 SV=1;tr|B3KTN5|B3KTN5_HUMAN cDNA FLJ38538 fis, clone HCHON2001407	3	3	3	3	3	0	3	0	3	0	8.8	48.884	432	0	18.045	8.8	0	77092000	77092000	0
B4E0N9;B4DMG8;B4DMF5;Q53GW3;E9KL48;P00367;Q14400;B3KT18;A0A140VK14;P49448;Q9UQV0;Q9BSD0	B4E0N9;B4DMG8;B4DMF5;Q53GW3;E9KL48;P00367;Q14400;B3KT18;A0A140VK14;P49448	Glutamate dehydrogenase;Glutamate dehydrogenase 1, mitochondrial;Glutamate dehydrogenase 2, mitochondrial	GLUD1;GLUD2	tr|B4E0N9|B4E0N9_HUMAN Glutamate dehydrogenase OS=Homo sapiens OX=9606 PE=2 SV=1;tr|B4DMG8|B4DMG8_HUMAN Glutamate dehydrogenase OS=Homo sapiens OX=9606 PE=2 SV=1;tr|B4DMF5|B4DMF5_HUMAN Glutamate dehydrogenase OS=Homo sapiens OX=9606 PE=2 SV=1;tr|Q53GW3|Q53	12	3	3	3	3	0	3	0	3	0	7.8	54.258	490	0	18.035	7.8	0	34176000	34176000	0
B3KMV8;O75746;F8W9J0;H0YFB2;B4DGK6	B3KMV8;O75746	Calcium-binding mitochondrial carrier protein Aralar1	SLC25A12	tr|B3KMV8|B3KMV8_HUMAN cDNA FLJ12766 fis, clone NT2RP2001520, highly similar to Calcium-binding mitochondrial carrier protein Aralar1 OS=Homo sapiens OX=9606 PE=2 SV=1;sp|O75746|CMC1_HUMAN Calcium-binding mitochondrial carrier protein Aralar1 OS=Homo sapie	5	7	2	2	7	0	2	0	2	0	12.5	74.777	678	0	17.996	12.5	0	33737000	33737000	0
J3KSW8;B9EGI2;U6FSN9;H0Y2S9;A0A494BZV2;Q6WCQ1;Q5ZEZ6;Q8N236;H0Y7E2;Q9Y6X7	J3KSW8;B9EGI2;U6FSN9;H0Y2S9;A0A494BZV2;Q6WCQ1;Q5ZEZ6;Q8N236;H0Y7E2;Q9Y6X7	Tyrosine-protein kinase receptor;Myosin phosphatase Rho-interacting protein	MPRIP;Mprip-Ntrk1 fusion gene;M-RIP;KIAA0864	tr|J3KSW8|J3KSW8_HUMAN Myosin phosphatase Rho-interacting protein (Fragment) OS=Homo sapiens OX=9606 GN=MPRIP PE=1 SV=1;tr|B9EGI2|B9EGI2_HUMAN Myosin phosphatase Rho interacting protein OS=Homo sapiens OX=9606 GN=MPRIP PE=2 SV=1;tr|U6FSN9|U6FSN9_HUMAN Tyro	10	2	2	2	2	0	2	0	2	0	4.5	95.928	844	0	17.939	4.5	0	18822000	18822000	0
Q6IAP9;Q5T1M7;B2R7V4;Q59EL4;O43172	Q6IAP9;Q5T1M7;B2R7V4;Q59EL4;O43172	U4/U6 small nuclear ribonucleoprotein Prp4	PRPF4	tr|Q6IAP9|Q6IAP9_HUMAN PRPF4 protein OS=Homo sapiens OX=9606 GN=PRPF4 PE=2 SV=1;tr|Q5T1M7|Q5T1M7_HUMAN 60 kDa U4/U6 snRNP-specific spliceosomal protein OS=Homo sapiens OX=9606 GN=PRPF4 PE=2 SV=1;tr|B2R7V4|B2R7V4_HUMAN cDNA, FLJ93619, highly similar to Homo	5	3	3	3	3	0	3	0	3	0	7.5	58.306	521	0	17.931	7.5	0	25083000	25083000	0
A0A499FIX8;H7BXI1;A0A087WXU3;A0FGR8	A0A499FIX8;H7BXI1;A0A087WXU3;A0FGR8	Extended synaptotagmin-2	ESYT2	tr|A0A499FIX8|A0A499FIX8_HUMAN Extended synaptotagmin-2 OS=Homo sapiens OX=9606 GN=ESYT2 PE=1 SV=1;tr|H7BXI1|H7BXI1_HUMAN Extended synaptotagmin-2 OS=Homo sapiens OX=9606 GN=ESYT2 PE=1 SV=2;tr|A0A087WXU3|A0A087WXU3_HUMAN Extended synaptotagmin-2 OS=Homo sa	4	3	3	3	3	0	3	0	3	0	4.3	93.977	845	0	17.914	4.3	0	25128000	25128000	0
A0A2R8Y7L2;B3KSP2;E7ET17;B4DI68;A0A2R8YD50;B4DSD0;B4DDM5;B2R659;A0A0S2Z4J1;P51659;A0A2R8Y7W2;Q59H27;E7EPL9;E7ER27	A0A2R8Y7L2;B3KSP2;E7ET17;B4DI68;A0A2R8YD50;B4DSD0;B4DDM5;B2R659;A0A0S2Z4J1;P51659;A0A2R8Y7W2;Q59H27;E7EPL9;E7ER27	Peroxisomal multifunctional enzyme type 2;(3R)-hydroxyacyl-CoA dehydrogenase;Enoyl-CoA hydratase 2	HSD17B4	tr|A0A2R8Y7L2|A0A2R8Y7L2_HUMAN Peroxisomal multifunctional enzyme type 2 OS=Homo sapiens OX=9606 GN=HSD17B4 PE=1 SV=1;tr|B3KSP2|B3KSP2_HUMAN cDNA FLJ36730 fis, clone UTERU2012610, highly similar to Peroxisomal multifunctional enzyme type 2 OS=Homo sapiens	14	2	2	2	2	0	2	0	2	0	7.1	63.722	589	0	17.759	7.1	0	16589000	16589000	0
A0A2P1M8C0;A0A024R7C0;Q14145;K7EPZ3;K7EJ49;K7EJD8;K7ESE0	A0A2P1M8C0;A0A024R7C0;Q14145;K7EPZ3;K7EJ49;K7EJD8;K7ESE0	Kelch-like ECH-associated protein 1	KEAP1	tr|A0A2P1M8C0|A0A2P1M8C0_HUMAN Kelch-like ECH-associated protein 1 OS=Homo sapiens OX=9606 PE=2 SV=1;tr|A0A024R7C0|A0A024R7C0_HUMAN Kelch-like ECH-associated protein 1 OS=Homo sapiens OX=9606 GN=KEAP1 PE=3 SV=1;sp|Q14145|KEAP1_HUMAN Kelch-like ECH-associat	7	2	2	2	2	0	2	0	2	0	6.5	49.499	444	0	17.73	6.5	0	13671000	13671000	0
Q13041;B4DM22;Q59EG8;Q13200;H7C1H2	Q13041;B4DM22;Q59EG8;Q13200;H7C1H2	26S proteasome non-ATPase regulatory subunit 2	PSMD2	tr|Q13041|Q13041_HUMAN 26S proteasome non-ATPase regulatory subunit 2 OS=Homo sapiens OX=9606 PE=2 SV=1;tr|B4DM22|B4DM22_HUMAN 26S proteasome non-ATPase regulatory subunit 2 OS=Homo sapiens OX=9606 PE=2 SV=1;tr|Q59EG8|Q59EG8_HUMAN 26S proteasome non-ATPase	5	2	2	2	2	0	2	0	2	0	5.8	64.587	591	0	17.543	5.8	0	25858000	25858000	0
B2R9I9;A0MNP2;Q96DI7;Q9NSS8	B2R9I9;A0MNP2;Q96DI7;Q9NSS8	U5 small nuclear ribonucleoprotein 40 kDa protein	WDR57;SNRNP40;DKFZp434D199	tr|B2R9I9|B2R9I9_HUMAN cDNA, FLJ94417, highly similar to Homo sapiens WD repeat domain 57 (U5 snRNP specific) (WDR57), mRNA OS=Homo sapiens OX=9606 PE=2 SV=1;tr|A0MNP2|A0MNP2_HUMAN CDW11/WDR57 OS=Homo sapiens OX=9606 GN=WDR57 PE=2 SV=1;sp|Q96DI7|SNR40_HUMA	4	3	3	3	3	0	3	0	3	0	14	39.266	357	0	17.426	14	0	24426000	24426000	0
P12532;B4DF72;C9JSQ1;B4DGR9;E9PCP8;B4DH34;F8WCN3;B3KVA7;B2R8A3;A0A024RAK5;P17540;B4DEL4;B4DFA3;B7Z9T7;B4DJW9;C9J8F6;D6RHV3;D6R998;B4DKA2;C9J6W7;C9JT96;B4DFE8;B4DF55	P12532;B4DF72;C9JSQ1;B4DGR9;E9PCP8;B4DH34;F8WCN3;B3KVA7;B2R8A3;A0A024RAK5;P17540	Creatine kinase U-type, mitochondrial;Creatine kinase S-type, mitochondrial	CKMT1A;CKMT1B;CKMT2	sp|P12532|KCRU_HUMAN Creatine kinase U-type, mitochondrial OS=Homo sapiens OX=9606 GN=CKMT1A PE=1 SV=1;tr|B4DF72|B4DF72_HUMAN Creatine kinase OS=Homo sapiens OX=9606 PE=2 SV=1;tr|C9JSQ1|C9JSQ1_HUMAN Creatine kinase (Fragment) OS=Homo sapiens OX=9606 GN=CKM	23	3	3	3	2	1	2	1	2	1	8.4	47.036	417	0	17.351	6.2	2.2	104490000	83240000	21252000
Q7KYN0;O14992;A0A087WTS8;A0A087WYC1;Q59GF8;V9HW33;B4DH02;P34932	Q7KYN0;O14992;A0A087WTS8;A0A087WYC1;Q59GF8;V9HW33;B4DH02;P34932	Heat shock 70 kDa protein 4	HS24/P52;HS24/p52;HSPA4;HEL-S-5a	tr|Q7KYN0|Q7KYN0_HUMAN HS24/P52 protein (Fragment) OS=Homo sapiens OX=9606 GN=HS24/P52 PE=3 SV=1;tr|O14992|O14992_HUMAN Heat shock 70 kDa protein 4 OS=Homo sapiens OX=9606 GN=HS24/p52 PE=2 SV=1;tr|A0A087WTS8|A0A087WTS8_HUMAN Heat shock 70 kDa protein 4 OS=	8	1	1	1	1	0	1	0	1	0	6.8	29.464	266	0	17.164	6.8	0	21954000	21954000	0
Q7Z4Y3;H7C3A1;Q9BXP5;A0A0A0MSP6	Q7Z4Y3;H7C3A1;Q9BXP5	Serrate RNA effector molecule homolog	SRRT	tr|Q7Z4Y3|Q7Z4Y3_HUMAN Arsenite-resistance protein 2 OS=Homo sapiens OX=9606 PE=2 SV=1;tr|H7C3A1|H7C3A1_HUMAN Arsenite-resistance protein 2 (Fragment) OS=Homo sapiens OX=9606 GN=SRRT PE=1 SV=1;sp|Q9BXP5|SRRT_HUMAN Serrate RNA effector molecule homolog OS=H	4	3	3	3	3	0	3	0	3	0	14.2	25.514	226	0	17.164	14.2	0	43059000	43059000	0
Q05DV5;A0A7P0T8C6;A8K9U6;Q7Z2W4	Q05DV5;A0A7P0T8C6;A8K9U6;Q7Z2W4	Zinc finger CCCH-type antiviral protein 1	ZC3HAV1	tr|Q05DV5|Q05DV5_HUMAN ZC3HAV1 protein (Fragment) OS=Homo sapiens OX=9606 GN=ZC3HAV1 PE=2 SV=1;tr|A0A7P0T8C6|A0A7P0T8C6_HUMAN Zinc finger CCCH-type antiviral protein 1 OS=Homo sapiens OX=9606 GN=ZC3HAV1 PE=4 SV=1;tr|A8K9U6|A8K9U6_HUMAN cDNA FLJ76121, highl	4	1	1	1	1	0	1	0	1	0	4	49.252	447	0	17.163	4	0	16474000	16474000	0
D5FZW3;E9M263;Q9BXA2;Q14484;A9YUX2;B5ANL9;Q9UP81;F8W6P5;Q8IZI0;Q8IUL9;Q3LR79;Q0Z944;B3VL31;Q9BWV6;A0A2R8Y7R2;Q9GZL9;B3VL86;D9YZU5;C8C504;Q14473;P68871;Q9H1I6;J7LKS8;B3VL12;A0A2S1CVU8;O95408;Q9UBV6;A0A2R3Z0D6;Q14477;Q4TZM4;E9PEW8;Q6J1Z7;Q670S4;Q4F786;D1MGQ0;B2M1S8;Q9BWU5;Q6V0K9;Q52MT0;E9NGZ5;B3VL05;Q4TWB7;B3VL17;A0A1B4WRL5;E9PFT6;A0N071;A0A481SHK9;P02042;B3VL28;Q9UM85;Q9Y6D8;Q86VF0;Q2XP30;K4EN30;Q…	D5FZW3;E9M263;Q9BXA2;Q14484;A9YUX2;B5ANL9;Q9UP81;F8W6P5;Q8IZI0;Q8IUL9;Q3LR79;Q0Z944;B3VL31;Q9BWV6;A0A2R8Y7R2;Q9GZL9;B3VL86;D9YZU5;C8C504;Q14473;P68871;Q9H1I6;J7LKS8;B3VL12;A0A2S1CVU8;O95408;Q9UBV6;A0A2R3Z0D6;Q14477;Q4TZM4;E9PEW8;Q6J1Z7;Q670S4;Q4F786;D1MGQ0;B2M1S8;Q9BWU5;Q6V0K9;Q52MT0;E9NGZ5;B3VL05;Q4TWB7;B3VL17;A0A1B4WRL5;E9PFT6;A0N071;A0A481SHK9;P02042	Hemoglobin subunit beta;LVV-hemorphin-7;Spinorphin;Hemoglobin subunit delta	HBB;HBD	tr|D5FZW3|D5FZW3_HUMAN Beta globin (Fragment) OS=Homo sapiens OX=9606 PE=3 SV=1;tr|E9M263|E9M263_HUMAN Hemoglobin beta chain (Fragment) OS=Homo sapiens OX=9606 GN=HBB PE=3 SV=1;tr|Q9BXA2|Q9BXA2_HUMAN Beta-globin (Fragment) OS=Homo sapiens OX=9606 PE=3 SV=1	85	3	3	3	2	2	2	2	2	2	75.6	4.5502	41	0	17.1	56.1	51.2	48022000	23183000	24839000
V9GYY3;F5H2F4;B7Z809;P11586;A0A494C1T2;V9GZ78	V9GYY3;F5H2F4;B7Z809;P11586;A0A494C1T2;V9GZ78	C-1-tetrahydrofolate synthase, cytoplasmic;Methylenetetrahydrofolate dehydrogenase;Methenyltetrahydrofolate cyclohydrolase;Formyltetrahydrofolate synthetase;C-1-tetrahydrofolate synthase, cytoplasmic, N-terminally processed	MTHFD1	tr|V9GYY3|V9GYY3_HUMAN C-1-tetrahydrofolate synthase, cytoplasmic OS=Homo sapiens OX=9606 GN=MTHFD1 PE=1 SV=2;tr|F5H2F4|F5H2F4_HUMAN C-1-tetrahydrofolate synthase, cytoplasmic OS=Homo sapiens OX=9606 GN=MTHFD1 PE=1 SV=2;tr|B7Z809|B7Z809_HUMAN C-1-tetrahydr	6	3	3	3	2	1	2	1	2	1	2.9	99.719	922	0	17.073	2.2	0.8	13677000	13677000	0
Q5JW30;A8K622;Q59F99;O95793;B3KRE0;F6UDC6;Q6PJX3;Q5JW28;B4DPJ9;E5RJN7;E7EVI1;B7Z1P6;Q2TBD5;A8K276;Q4LE57;E7EPX0;E7EVJ4;A0A024R7X7;Q9NUL3	Q5JW30;A8K622;Q59F99;O95793;B3KRE0	Double-stranded RNA-binding protein Staufen homolog 1	STAU1	tr|Q5JW30|Q5JW30_HUMAN Double-stranded RNA-binding protein Staufen homolog 1 OS=Homo sapiens OX=9606 GN=STAU1 PE=1 SV=1;tr|A8K622|A8K622_HUMAN cDNA FLJ75871, highly similar to Homo sapiens staufen, RNA binding protein (STAU), transcript variant T3, mRNA OS	19	3	3	3	3	1	3	1	3	1	6.9	54.708	494	0	17.003	6.9	1.6	68423000	59470000	8952900
P78527;B4DL41	P78527;B4DL41	DNA-dependent protein kinase catalytic subunit	PRKDC	sp|P78527|PRKDC_HUMAN DNA-dependent protein kinase catalytic subunit OS=Homo sapiens OX=9606 GN=PRKDC PE=1 SV=3;tr|B4DL41|B4DL41_HUMAN cDNA FLJ57825, highly similar to DNA-dependent protein kinase catalytic subunit OS=Homo sapiens OX=9606 PE=2 SV=1	2	3	3	3	3	0	3	0	3	0	0.7	469.08	4128	0	16.843	0.7	0	18010000	18010000	0
Q7Z687;A0A2R8YFL3;B4DLL6;A0A2R8Y7R1;A0A2R8Y4U4;Q14936;Q9BY69;Q53GX8;B2R6Q9;A0A0S2Z3Y2;P15260	Q7Z687;A0A2R8YFL3;B4DLL6;A0A2R8Y7R1;A0A2R8Y4U4;Q14936;Q9BY69;Q53GX8;B2R6Q9;A0A0S2Z3Y2;P15260	Interferon gamma receptor 1	IFNGR1	tr|Q7Z687|Q7Z687_HUMAN Interferon gamma receptor 1 (Fragment) OS=Homo sapiens OX=9606 GN=IFNGR1 PE=4 SV=1;tr|A0A2R8YFL3|A0A2R8YFL3_HUMAN Interferon gamma receptor 1 OS=Homo sapiens OX=9606 GN=IFNGR1 PE=1 SV=1;tr|B4DLL6|B4DLL6_HUMAN cDNA FLJ54961, highly si	11	1	1	1	1	0	1	0	1	0	5.4	22.026	202	0	16.814	5.4	0	0	0	0
A0A0B4J1Z1;B4DEK2;C9JAB2;Q16629;Q8NB80;F8WEA1	A0A0B4J1Z1;B4DEK2;C9JAB2;Q16629;Q8NB80	Serine/arginine-rich splicing factor 7	SRSF7	tr|A0A0B4J1Z1|A0A0B4J1Z1_HUMAN Serine/arginine-rich-splicing factor 7 OS=Homo sapiens OX=9606 GN=SRSF7 PE=1 SV=1;tr|B4DEK2|B4DEK2_HUMAN cDNA FLJ59182, highly similar to Splicing factor, arginine/serine-rich 7 OS=Homo sapiens OX=9606 PE=2 SV=1;tr|C9JAB2|C9J	6	3	3	3	3	0	3	0	3	0	28.5	15.763	137	0	16.647	28.5	0	139540000	139540000	0
B7Z5M1;J3KTM9;B7Z752;B2RBR9;Q14974;J3QRG4	B7Z5M1;J3KTM9;B7Z752;B2RBR9;Q14974	Importin subunit beta-1	KPNB1	tr|B7Z5M1|B7Z5M1_HUMAN cDNA FLJ50625, highly similar to Importin beta-1 subunit OS=Homo sapiens OX=9606 PE=2 SV=1;tr|J3KTM9|J3KTM9_HUMAN Importin subunit beta-1 (Fragment) OS=Homo sapiens OX=9606 GN=KPNB1 PE=1 SV=1;tr|B7Z752|B7Z752_HUMAN cDNA FLJ50715, hig	6	3	3	3	3	0	3	0	3	0	5	73.298	660	0	16.64	5	0	64367000	64367000	0
B3KY97;B3KMR5;Q5JTH9	B3KY97;B3KMR5;Q5JTH9	RRP12-like protein	RRP12	tr|B3KY97|B3KY97_HUMAN cDNA FLJ16235 fis, clone FEBRA2028516 OS=Homo sapiens OX=9606 PE=2 SV=1;tr|B3KMR5|B3KMR5_HUMAN cDNA FLJ12434 fis, clone NT2RM1000037, highly similar to Homo sapiens KIAA0690 protein OS=Homo sapiens OX=9606 PE=2 SV=1;sp|Q5JTH9|RRP12_H	3	2	2	2	2	0	2	0	2	0	3.9	113.04	1015	0	16.559	3.9	0	28163000	28163000	0
Q9BS14;B4DIW2;F5H6X6;B4DSM6;A0A024R592;E9PKU7;B4DZ53;V9HWJ0;B4DJ30;Q14697	Q9BS14;B4DIW2;F5H6X6;B4DSM6;A0A024R592;E9PKU7;B4DZ53;V9HWJ0;B4DJ30;Q14697	Neutral alpha-glucosidase AB	GANAB;HEL-S-164nA	tr|Q9BS14|Q9BS14_HUMAN GANAB protein (Fragment) OS=Homo sapiens OX=9606 GN=GANAB PE=2 SV=1;tr|B4DIW2|B4DIW2_HUMAN cDNA FLJ54035, highly similar to Neutral alpha-glucosidase AB OS=Homo sapiens OX=9606 PE=2 SV=1;tr|F5H6X6|F5H6X6_HUMAN Neutral alpha-glucosida	10	2	2	2	2	0	2	0	2	0	11.5	34.579	313	0	16.494	11.5	0	24860000	24860000	0
Q68CN2;Q71SV8;Q9HCS7	Q68CN2;Q71SV8;Q9HCS7	Pre-mRNA-splicing factor SYF1	DKFZp762C1015;XAB2	tr|Q68CN2|Q68CN2_HUMAN Uncharacterized protein DKFZp762C1015 (Fragment) OS=Homo sapiens OX=9606 GN=DKFZp762C1015 PE=2 SV=1;tr|Q71SV8|Q71SV8_HUMAN Crn-related protein kim1 OS=Homo sapiens OX=9606 PE=2 SV=1;sp|Q9HCS7|SYF1_HUMAN Pre-mRNA-splicing factor SYF1	3	2	2	2	2	0	2	0	2	0	4.4	81.73	706	0	16.472	4.4	0	22085000	22085000	0
B4DXW1;A0A024RAI1;P61158;F8WDR7;B4DTI0;B4DT29;Q59FV6	B4DXW1;A0A024RAI1;P61158;F8WDR7;B4DTI0;B4DT29;Q59FV6	Actin-related protein 3	ACTR3	tr|B4DXW1|B4DXW1_HUMAN Actin-like protein 3 OS=Homo sapiens OX=9606 GN=ACTR3 PE=1 SV=1;tr|A0A024RAI1|A0A024RAI1_HUMAN Actin-like protein 3 OS=Homo sapiens OX=9606 GN=ACTR3 PE=3 SV=1;sp|P61158|ARP3_HUMAN Actin-related protein 3 OS=Homo sapiens OX=9606 GN=AC	7	2	2	2	2	0	2	0	2	0	14.2	42.003	367	0	16.292	14.2	0	33314000	33314000	0
B3KNF6;B4DR61;P61619	B3KNF6;B4DR61;P61619	Protein transport protein Sec61 subunit alpha isoform 1	SEC61A1	tr|B3KNF6|B3KNF6_HUMAN Sec61 alpha 1 subunit (S. cerevisiae), isoform CRA_c OS=Homo sapiens OX=9606 GN=SEC61A1 PE=2 SV=1;tr|B4DR61|B4DR61_HUMAN Protein transport protein Sec61 subunit alpha isoform 1 OS=Homo sapiens OX=9606 GN=SEC61A1 PE=1 SV=1;sp|P61619|S	3	2	2	2	2	0	2	0	2	0	6.5	52.264	476	0	16.203	6.5	0	45712000	45712000	0
B4DPZ5;B4DNU9;Q6NZI2	B4DPZ5;B4DNU9;Q6NZI2	Polymerase I and transcript release factor	PTRF	tr|B4DPZ5|B4DPZ5_HUMAN cDNA FLJ53495, highly similar to Polymerase I and transcript release factor OS=Homo sapiens OX=9606 PE=2 SV=1;tr|B4DNU9|B4DNU9_HUMAN cDNA FLJ55731, highly similar to Polymerase I and transcript release factor OS=Homo sapiens OX=9606	3	1	1	1	1	0	1	0	1	0	5	40.483	363	0	15.955	5	0	6041800	6041800	0
B7Z3M7;Q7Z2I8;B7Z588;D3DSR9;Q6FH58;B5BU36;O14763	B7Z3M7;Q7Z2I8;B7Z588;D3DSR9;Q6FH58;B5BU36;O14763	Tumor necrosis factor receptor superfamily member 10B	DKFZp686A24188;TNFRSF10B	tr|B7Z3M7|B7Z3M7_HUMAN cDNA FLJ59908, highly similar to Tumor necrosis factor receptor superfamily member 10B OS=Homo sapiens OX=9606 PE=2 SV=1;tr|Q7Z2I8|Q7Z2I8_HUMAN Uncharacterized protein DKFZp686A24188 OS=Homo sapiens OX=9606 GN=DKFZp686A24188 PE=2 SV=	7	1	1	1	1	0	1	0	1	0	11.2	17.025	152	0	15.839	11.2	0	15379000	15379000	0
Q6IBU0;A0A024R6Q1;P55010;B4DEN3	Q6IBU0;A0A024R6Q1;P55010;B4DEN3	Eukaryotic translation initiation factor 5	EIF5	tr|Q6IBU0|Q6IBU0_HUMAN Eukaryotic translation initiation factor 5 OS=Homo sapiens OX=9606 GN=EIF5 PE=2 SV=1;tr|A0A024R6Q1|A0A024R6Q1_HUMAN Eukaryotic translation initiation factor 5 OS=Homo sapiens OX=9606 GN=EIF5 PE=3 SV=1;sp|P55010|IF5_HUMAN Eukaryotic t	4	2	2	2	2	0	2	0	2	0	5.6	49.151	431	0	15.772	5.6	0	55946000	55946000	0
A0A6Q8PFZ6;H7C443;A0A6Q8PHI7;A0A6Q8PGW4;A0A6Q8PGI6;A0A6Q8PGA8;A0A6Q8PHH9;A0A6Q8PGZ8;P41250	A0A6Q8PFZ6;H7C443;A0A6Q8PHI7;A0A6Q8PGW4;A0A6Q8PGI6;A0A6Q8PGA8;A0A6Q8PHH9;A0A6Q8PGZ8;P41250	Glycine--tRNA ligase	GARS	tr|A0A6Q8PFZ6|A0A6Q8PFZ6_HUMAN Diadenosine tetraphosphate synthetase OS=Homo sapiens OX=9606 GN=GARS1 PE=1 SV=1;tr|H7C443|H7C443_HUMAN Diadenosine tetraphosphate synthetase OS=Homo sapiens OX=9606 GN=GARS1 PE=1 SV=2;tr|A0A6Q8PHI7|A0A6Q8PHI7_HUMAN Diadenosi	9	2	2	2	2	0	2	0	2	0	5.9	61.121	546	0	15.749	5.9	0	25188000	25188000	0
A0A0C4DGZ5;A0A6Q8PFX4;A0A6Q8PFX2;A0A0S2Z4R1;P54577	A0A0C4DGZ5;A0A6Q8PFX4;A0A6Q8PFX2;A0A0S2Z4R1;P54577	Tyrosine--tRNA ligase;Tyrosine--tRNA ligase, cytoplasmic;Tyrosine--tRNA ligase, cytoplasmic, N-terminally processed	YARS	tr|A0A0C4DGZ5|A0A0C4DGZ5_HUMAN Tyrosine--tRNA ligase OS=Homo sapiens OX=9606 GN=YARS1 PE=1 SV=2;tr|A0A6Q8PFX4|A0A6Q8PFX4_HUMAN Tyrosine--tRNA ligase OS=Homo sapiens OX=9606 GN=YARS1 PE=1 SV=1;tr|A0A6Q8PFX2|A0A6Q8PFX2_HUMAN Tyrosine--tRNA ligase OS=Homo sap	5	2	2	2	2	0	2	0	2	0	15.6	25.58	225	0	15.637	15.6	0	1904400	1904400	0
A0A7I2V382;A0A7I2V647;A0A7I2V3P9;A0A7I2YQD9;A8K6V7;A0A024RDB2;A0A024RDE5;Q9UN86	A0A7I2V382;A0A7I2V647;A0A7I2V3P9;A0A7I2YQD9;A8K6V7;A0A024RDB2;A0A024RDE5;Q9UN86	Ras GTPase-activating protein-binding protein 2	G3BP2	tr|A0A7I2V382|A0A7I2V382_HUMAN Ras GTPase-activating protein-binding protein 2 (Fragment) OS=Homo sapiens OX=9606 GN=G3BP2 PE=1 SV=1;tr|A0A7I2V647|A0A7I2V647_HUMAN Ras GTPase-activating protein-binding protein 2 OS=Homo sapiens OX=9606 GN=G3BP2 PE=1 SV=1;t	8	1	1	1	1	0	1	0	1	0	23	8.2984	74	0	15.501	23	0	32062000	32062000	0
Q69YP1;Q5JY65;Q9BZJ0;Q8IXG0	Q69YP1;Q5JY65;Q9BZJ0;Q8IXG0	Crooked neck-like protein 1	DKFZp762M013;CRNKL1;crn	tr|Q69YP1|Q69YP1_HUMAN Uncharacterized protein DKFZp762M013 (Fragment) OS=Homo sapiens OX=9606 GN=DKFZp762M013 PE=2 SV=1;tr|Q5JY65|Q5JY65_HUMAN Crooked neck-like protein 1 OS=Homo sapiens OX=9606 GN=CRNKL1 PE=1 SV=1;sp|Q9BZJ0|CRNL1_HUMAN Crooked neck-like	4	2	2	2	2	0	2	0	2	0	3.7	87.366	728	0	15.281	3.7	0	25706000	25706000	0
H0YDG7;B3KQV6;B7Z1G3;Q8NB89;B4DE69;B4DQY1;B4DDF7;A8K7B7;A8K3H8;A8K8B0;P30153;P30154	H0YDG7;B3KQV6;B7Z1G3;Q8NB89;B4DE69;B4DQY1;B4DDF7;A8K7B7;A8K3H8;A8K8B0;P30153;P30154	Serine/threonine-protein phosphatase 2A 65 kDa regulatory subunit A alpha isoform;Serine/threonine-protein phosphatase 2A 65 kDa regulatory subunit A beta isoform	PPP2R1B;PPP2R1A	tr|H0YDG7|H0YDG7_HUMAN Serine/threonine-protein phosphatase 2A 65 kDa regulatory subunit A beta isoform (Fragment) OS=Homo sapiens OX=9606 GN=PPP2R1B PE=1 SV=1;tr|B3KQV6|B3KQV6_HUMAN Serine/threonine-protein phosphatase 2A 65 kDa regulatory subunit A alpha	12	1	1	1	1	0	1	0	1	0	7.6	24.644	224	0	15.191	7.6	0	13957000	13957000	0
K7EJL1;B4DDG7;E7ENJ6;B4DN99;A0A024R7K8;Q59EK3;Q9BXS5;K7EQX3;B3KNH5	K7EJL1;B4DDG7;E7ENJ6;B4DN99;A0A024R7K8;Q59EK3;Q9BXS5;K7EQX3;B3KNH5	AP-1 complex subunit mu-1	AP1M1	tr|K7EJL1|K7EJL1_HUMAN AP-1 complex subunit mu-1 OS=Homo sapiens OX=9606 GN=AP1M1 PE=1 SV=1;tr|B4DDG7|B4DDG7_HUMAN cDNA FLJ57898, highly similar to Adaptor-relatedprotein complex 1 mu-1 subunit OS=Homo sapiens OX=9606 PE=2 SV=1;tr|E7ENJ6|E7ENJ6_HUMAN AP-1	9	2	2	2	2	0	2	0	2	0	8.8	40.296	351	0	15.14	8.8	0	24242000	24242000	0
P81605	P81605	Dermcidin;Survival-promoting peptide;DCD-1	DCD	sp|P81605|DCD_HUMAN Dermcidin OS=Homo sapiens OX=9606 GN=DCD PE=1 SV=2	1	2	2	2	0	2	0	2	0	2	22.7	11.284	110	0	15.036	0	22.7	454180000	0	454180000
A8K556;Q8NFJ5;F5GWG3;A0A3B3ITN8	A8K556;Q8NFJ5;F5GWG3;A0A3B3ITN8	Retinoic acid-induced protein 3	GPRC5A	tr|A8K556|A8K556_HUMAN cDNA FLJ78217 OS=Homo sapiens OX=9606 PE=2 SV=1;sp|Q8NFJ5|RAI3_HUMAN Retinoic acid-induced protein 3 OS=Homo sapiens OX=9606 GN=GPRC5A PE=1 SV=2;tr|F5GWG3|F5GWG3_HUMAN Retinoic acid-induced protein 3 (Fragment) OS=Homo sapiens OX=960	4	2	2	2	2	0	2	0	2	0	7.6	40.285	357	0	14.885	7.6	0	351050000	351050000	0
B3KTA3;A0A384MEG1;Q16658;C9JPH9;C9JFC0;A0A0A0MSB2;B3KTM9	B3KTA3;A0A384MEG1;Q16658;C9JPH9;C9JFC0;A0A0A0MSB2;B3KTM9	Fascin	FSCN1	tr|B3KTA3|B3KTA3_HUMAN Fascin OS=Homo sapiens OX=9606 PE=2 SV=1;tr|A0A384MEG1|A0A384MEG1_HUMAN Fascin OS=Homo sapiens OX=9606 PE=2 SV=1;sp|Q16658|FSCN1_HUMAN Fascin OS=Homo sapiens OX=9606 GN=FSCN1 PE=1 SV=3;tr|C9JPH9|C9JPH9_HUMAN Fascin (Fragment) OS=Homo	7	2	2	2	2	0	2	0	2	0	5.5	52.276	472	0	14.845	5.5	0	15645000	15645000	0
B4DNY3;B4DNW7;B4DI38;D3DPU2;B2RDY9;Q5T0R7;Q5T0R6;Q5T0R5;Q5T0R4;Q5T0R3;Q5T0R2;Q5T0R1;Q5T0R9;B4DUZ8;B4DNA3;Q01518	B4DNY3;B4DNW7;B4DI38;D3DPU2;B2RDY9;Q5T0R7;Q5T0R6;Q5T0R5;Q5T0R4;Q5T0R3;Q5T0R2;Q5T0R1;Q5T0R9;B4DUZ8;B4DNA3;Q01518	Adenylyl cyclase-associated protein;Adenylyl cyclase-associated protein 1	CAP1	tr|B4DNY3|B4DNY3_HUMAN Adenylyl cyclase-associated protein 1 OS=Homo sapiens OX=9606 PE=2 SV=1;tr|B4DNW7|B4DNW7_HUMAN Adenylyl cyclase-associated protein 1 OS=Homo sapiens OX=9606 PE=2 SV=1;tr|B4DI38|B4DI38_HUMAN Adenylyl cyclase-associated protein 1 OS=Ho	16	2	2	2	2	0	2	0	2	0	7.7	43.706	401	0	14.791	7.7	0	61930000	61930000	0
E9PLA9;G3V153;B3KXU8;Q14444	E9PLA9;G3V153;B3KXU8;Q14444	Caprin-1	CAPRIN1	tr|E9PLA9|E9PLA9_HUMAN Caprin-1 (Fragment) OS=Homo sapiens OX=9606 GN=CAPRIN1 PE=1 SV=1;tr|G3V153|G3V153_HUMAN Caprin-1 OS=Homo sapiens OX=9606 GN=CAPRIN1 PE=1 SV=1;tr|B3KXU8|B3KXU8_HUMAN cDNA FLJ46087 fis, clone TESTI2009497, highly similar to GPI-anchore	4	2	2	2	2	0	2	0	2	0	9.7	20.236	186	0	14.729	9.7	0	28573000	28573000	0
H0YJS4;G3V4T5;Q53XC0;P05198	H0YJS4;G3V4T5;Q53XC0;P05198	Eukaryotic translation initiation factor 2 subunit 1	EIF2S1	tr|H0YJS4|H0YJS4_HUMAN Eukaryotic translation initiation factor 2 subunit 1 (Fragment) OS=Homo sapiens OX=9606 GN=EIF2S1 PE=1 SV=1;tr|G3V4T5|G3V4T5_HUMAN Eukaryotic translation initiation factor 2 subunit 1 (Fragment) OS=Homo sapiens OX=9606 GN=EIF2S1 PE=1	4	2	2	2	2	0	2	0	2	0	19	28.865	252	0	14.495	19	0	49243000	49243000	0
Q70T18;Q59H57;B4DR70;A8K4H1;Q8TBR3;Q6IBQ5;H3BPE7;Q13344;P35637;B4E312;A0A075B7D9;Q92804	Q70T18;Q59H57;B4DR70;A8K4H1;Q8TBR3;Q6IBQ5;H3BPE7;Q13344;P35637;B4E312;A0A075B7D9;Q92804	RNA-binding protein FUS;TATA-binding protein-associated factor 2N	FUS;TAF15	tr|Q70T18|Q70T18_HUMAN BBF2H7/FUS protein (Fragment) OS=Homo sapiens OX=9606 PE=2 SV=1;tr|Q59H57|Q59H57_HUMAN Fusion (Involved in t(12;16) in malignant liposarcoma) isoform a variant (Fragment) OS=Homo sapiens OX=9606 PE=2 SV=1;tr|B4DR70|B4DR70_HUMAN cDNA	12	2	2	2	0	2	0	2	0	2	10.2	16.107	157	0	14.281	0	10.2	79803000	0	79803000
K7EMM8;D3DUE6;D3DUE7;Q49A26;K7EQB2	K7EMM8;D3DUE6;D3DUE7;Q49A26;K7EQB2	Putative oxidoreductase GLYR1	GLYR1;N-PAC	tr|K7EMM8|K7EMM8_HUMAN Glyoxylate reductase 1 homolog (Fragment) OS=Homo sapiens OX=9606 GN=GLYR1 PE=1 SV=2;tr|D3DUE6|D3DUE6_HUMAN Glyoxylate reductase 1 homolog OS=Homo sapiens OX=9606 GN=N-PAC PE=3 SV=1;tr|D3DUE7|D3DUE7_HUMAN Glyoxylate reductase 1 homol	5	2	2	2	2	0	2	0	2	0	5.7	57.215	524	0	14.281	5.7	0	21918000	21918000	0
Q13151	Q13151	Heterogeneous nuclear ribonucleoprotein A0	HNRNPA0	sp|Q13151|ROA0_HUMAN Heterogeneous nuclear ribonucleoprotein A0 OS=Homo sapiens OX=9606 GN=HNRNPA0 PE=1 SV=1	1	2	2	2	2	0	2	0	2	0	7.9	30.84	305	0	13.974	7.9	0	47572000	47572000	0
Q9P035;H3BPZ1;H3BS72	Q9P035;H3BPZ1;H3BS72	Very-long-chain (3R)-3-hydroxyacyl-CoA dehydratase 3	HACD3	sp|Q9P035|HACD3_HUMAN Very-long-chain (3R)-3-hydroxyacyl-CoA dehydratase 3 OS=Homo sapiens OX=9606 GN=HACD3 PE=1 SV=2;tr|H3BPZ1|H3BPZ1_HUMAN Very-long-chain (3R)-3-hydroxyacyl-CoA dehydratase OS=Homo sapiens OX=9606 GN=HACD3 PE=1 SV=1;tr|H3BS72|H3BS72_HUMA	3	2	2	2	2	0	2	0	2	0	8.8	43.159	362	0	13.963	8.8	0	19812000	19812000	0
G3V1C3;Q9BZZ5	G3V1C3;Q9BZZ5	Apoptosis inhibitor 5	API5	tr|G3V1C3|G3V1C3_HUMAN Apoptosis inhibitor 5 OS=Homo sapiens OX=9606 GN=API5 PE=1 SV=1;sp|Q9BZZ5|API5_HUMAN Apoptosis inhibitor 5 OS=Homo sapiens OX=9606 GN=API5 PE=1 SV=3	2	1	1	1	1	0	1	0	1	0	3.5	57.56	510	0	13.938	3.5	0	5341400	5341400	0
Q7Z5X3;Q8N7H0;B3KNG0;B0QY90;B4DQF6;B3KPB9;B0QY89;Q9Y262;H0Y7E6	Q7Z5X3;Q8N7H0;B3KNG0;B0QY90;B4DQF6;B3KPB9;B0QY89;Q9Y262;H0Y7E6	Eukaryotic translation initiation factor 3 subunit L	EIF3L	tr|Q7Z5X3|Q7Z5X3_HUMAN eIF3L protein OS=Homo sapiens OX=9606 GN=EIF3L PE=2 SV=2;tr|Q8N7H0|Q8N7H0_HUMAN cDNA FLJ25591 fis, clone JTH12226 OS=Homo sapiens OX=9606 PE=2 SV=1;tr|B3KNG0|B3KNG0_HUMAN cDNA FLJ14523 fis, clone NT2RM1000905, highly similar to Eukar	9	2	2	2	2	0	2	0	2	0	11.2	22.277	188	0	13.791	11.2	0	16038000	16038000	0
Q53GA7;F5H5D3;Q9BQE3;B7Z1K5;A0A1W2PQM2;Q8N532;A0A7P0TA31	Q53GA7;F5H5D3;Q9BQE3;B7Z1K5;A0A1W2PQM2;Q8N532	Tubulin alpha-1C chain	TUBA1C	tr|Q53GA7|Q53GA7_HUMAN Tubulin alpha chain (Fragment) OS=Homo sapiens OX=9606 PE=2 SV=1;tr|F5H5D3|F5H5D3_HUMAN Tubulin alpha chain OS=Homo sapiens OX=9606 GN=TUBA1C PE=1 SV=1;sp|Q9BQE3|TBA1C_HUMAN Tubulin alpha-1C chain OS=Homo sapiens OX=9606 GN=TUBA1C PE	7	17	2	1	17	4	2	0	1	0	48.6	49.823	449	0	13.768	48.6	14.9	88062000	88062000	0
B3KT34;A0A087X1I3;Q0QF12;A0A024QZ30;P31040;H0Y8X1;B3KYA5;D6RFM5;B4DYN5	B3KT34;A0A087X1I3;Q0QF12;A0A024QZ30;P31040;H0Y8X1;B3KYA5;D6RFM5;B4DYN5	Succinate dehydrogenase [ubiquinone] flavoprotein subunit, mitochondrial	SDHA	tr|B3KT34|B3KT34_HUMAN cDNA FLJ37560 fis, clone BRCOC2000333, highly similar to Succinate dehydrogenase (ubiquinone) flavoprotein subunit, mitochondrial OS=Homo sapiens OX=9606 PE=2 SV=1;tr|A0A087X1I3|A0A087X1I3_HUMAN Flavoprotein subunit of complex II OS=	9	2	2	2	2	0	2	0	2	0	5.7	48.157	439	0	13.758	5.7	0	13926000	13926000	0
B4E2S6;A3QNQ0;D2JYI1;P37173;W8DXU8	B4E2S6;A3QNQ0;D2JYI1;P37173;W8DXU8	Serine/threonine-protein kinase receptor;TGF-beta receptor type-2;Receptor protein serine/threonine kinase	TGFBR2	tr|B4E2S6|B4E2S6_HUMAN Serine/threonine-protein kinase receptor OS=Homo sapiens OX=9606 PE=2 SV=1;tr|A3QNQ0|A3QNQ0_HUMAN TGF-beta receptor type-2 OS=Homo sapiens OX=9606 GN=TGFBR2 PE=2 SV=1;tr|D2JYI1|D2JYI1_HUMAN TGF-beta receptor type-2 OS=Homo sapiens OX	5	2	2	2	2	0	2	0	2	0	6	45.018	397	0	13.694	6	0	13112000	13112000	0
Q92615	Q92615	La-related protein 4B	LARP4B	sp|Q92615|LAR4B_HUMAN La-related protein 4B OS=Homo sapiens OX=9606 GN=LARP4B PE=1 SV=3	1	1	1	1	1	0	1	0	1	0	2.3	80.551	738	0	13.64	2.3	0	9814200	9814200	0
C9JCB7;C9JE50;B4E3U7;B3KV61;A8K3Q3;Q8NBZ7	C9JCB7;C9JE50;B4E3U7;B3KV61;A8K3Q3;Q8NBZ7	UDP-glucuronic acid decarboxylase 1	UXS1	tr|C9JCB7|C9JCB7_HUMAN UDP-glucuronate decarboxylase (Fragment) OS=Homo sapiens OX=9606 GN=UXS1 PE=1 SV=1;tr|C9JE50|C9JE50_HUMAN UDP-glucuronic acid decarboxylase 1 (Fragment) OS=Homo sapiens OX=9606 GN=UXS1 PE=1 SV=8;tr|B4E3U7|B4E3U7_HUMAN cDNA FLJ57788,	6	1	1	1	1	0	1	0	1	0	18.7	14.991	134	0	13.473	18.7	0	19342000	19342000	0
H7C0M1;C9IYT0;U5UA77;O60832;H7BZF2;U5U7S7;H7C2Q9	H7C0M1;C9IYT0;U5UA77;O60832;H7BZF2;U5U7S7;H7C2Q9	H/ACA ribonucleoprotein complex subunit 4	DKC1	tr|H7C0M1|H7C0M1_HUMAN H/ACA ribonucleoprotein complex subunit DKC1 (Fragment) OS=Homo sapiens OX=9606 GN=DKC1 PE=1 SV=1;tr|C9IYT0|C9IYT0_HUMAN H/ACA ribonucleoprotein complex subunit DKC1 (Fragment) OS=Homo sapiens OX=9606 GN=DKC1 PE=1 SV=8;tr|U5UA77|U5UA	7	2	2	2	2	0	2	0	2	0	18.8	25.722	229	0	13.456	18.8	0	33258000	33258000	0
A0A0J9YXP8;A0A0J9YX90;A0A0J9YYH3;A0A2R8Y6C7;K7EQ48;B4DE36;B4DVJ0;A0A1W6AYU6;A0A2U3TZU2;P06744	A0A0J9YXP8;A0A0J9YX90;A0A0J9YYH3;A0A2R8Y6C7;K7EQ48;B4DE36;B4DVJ0;A0A1W6AYU6;A0A2U3TZU2;P06744	Glucose-6-phosphate isomerase	GPI	tr|A0A0J9YXP8|A0A0J9YXP8_HUMAN Glucose-6-phosphate isomerase (Fragment) OS=Homo sapiens OX=9606 GN=GPI PE=1 SV=1;tr|A0A0J9YX90|A0A0J9YX90_HUMAN Glucose-6-phosphate isomerase (Fragment) OS=Homo sapiens OX=9606 GN=GPI PE=1 SV=1;tr|A0A0J9YYH3|A0A0J9YYH3_HUMAN	10	1	1	1	1	0	1	0	1	0	6.3	30.37	268	0	13.353	6.3	0	9914800	9914800	0
Q2L6I0;Q96QC0	Q2L6I0;Q96QC0	Serine/threonine-protein phosphatase 1 regulatory subunit 10	PPP1R10	tr|Q2L6I0|Q2L6I0_HUMAN MHC class I region proline-rich protein CAT53 OS=Homo sapiens OX=9606 GN=PPP1R10 PE=2 SV=1;sp|Q96QC0|PP1RA_HUMAN Serine/threonine-protein phosphatase 1 regulatory subunit 10 OS=Homo sapiens OX=9606 GN=PPP1R10 PE=1 SV=1	2	2	2	2	2	0	2	0	2	0	3	99.057	940	0	13.17	3	0	34034000	34034000	0
B2RAX6;Q9Y5J1;J3QLD6;J3QRG0;J3QR85;J3KSR7	B2RAX6;Q9Y5J1;J3QLD6;J3QRG0;J3QR85;J3KSR7	U3 small nucleolar RNA-associated protein 18 homolog	UTP18	tr|B2RAX6|B2RAX6_HUMAN cDNA, FLJ95176, Homo sapiens CGI-48 protein (CGI-48), mRNA OS=Homo sapiens OX=9606 PE=2 SV=1;sp|Q9Y5J1|UTP18_HUMAN U3 small nucleolar RNA-associated protein 18 homolog OS=Homo sapiens OX=9606 GN=UTP18 PE=1 SV=3;tr|J3QLD6|J3QLD6_HUMAN	6	2	2	2	2	0	2	0	2	0	5.6	57.707	521	0	13.122	5.6	0	13236000	13236000	0
B2RAQ8;A0A024R5F4;P50416;H3BMD2	B2RAQ8;A0A024R5F4;P50416;H3BMD2	Carnitine O-palmitoyltransferase 1, liver isoform	CPT1A	tr|B2RAQ8|B2RAQ8_HUMAN Carnitine O-palmitoyltransferase OS=Homo sapiens OX=9606 PE=2 SV=1;tr|A0A024R5F4|A0A024R5F4_HUMAN Carnitine O-palmitoyltransferase OS=Homo sapiens OX=9606 GN=CPT1A PE=3 SV=1;sp|P50416|CPT1A_HUMAN Carnitine O-palmitoyltransferase 1, l	4	2	2	2	2	0	2	0	2	0	3.9	88.339	773	0	13.104	3.9	0	13245000	13245000	0
A0A1B0GW05;Q2PZI1;H7C3M5;H7C1I8	A0A1B0GW05;Q2PZI1;H7C3M5;H7C1I8	Probable C-mannosyltransferase DPY19L1	DPY19L1	tr|A0A1B0GW05|A0A1B0GW05_HUMAN Probable C-mannosyltransferase DPY19L1 OS=Homo sapiens OX=9606 GN=DPY19L1 PE=1 SV=1;sp|Q2PZI1|D19L1_HUMAN Probable C-mannosyltransferase DPY19L1 OS=Homo sapiens OX=9606 GN=DPY19L1 PE=2 SV=1;tr|H7C3M5|H7C3M5_HUMAN Probable C-m	4	2	2	2	2	0	2	0	2	0	4.4	84.533	748	0	13.018	4.4	0	33994000	33994000	0
B4DTW7;Q6UN15;A0A0B4J203	B4DTW7;Q6UN15;A0A0B4J203	Pre-mRNA 3-end-processing factor FIP1	FIP1L1	tr|B4DTW7|B4DTW7_HUMAN cDNA FLJ61400, highly similar to Pre-mRNA 3-end-processing factor FIP1 OS=Homo sapiens OX=9606 PE=2 SV=1;sp|Q6UN15|FIP1_HUMAN Pre-mRNA 3-end-processing factor FIP1 OS=Homo sapiens OX=9606 GN=FIP1L1 PE=1 SV=1;tr|A0A0B4J203|A0A0B4J20	3	2	2	2	2	0	2	0	2	0	13.6	24.131	221	0	12.992	13.6	0	14768000	14768000	0
Q5H9P4;B3KPZ0;Q9P2R3;K7EPT2	Q5H9P4;B3KPZ0;Q9P2R3;K7EPT2	Rabankyrin-5	DKFZp686M19106;ANKFY1	tr|Q5H9P4|Q5H9P4_HUMAN Uncharacterized protein DKFZp686M19106 (Fragment) OS=Homo sapiens OX=9606 GN=DKFZp686M19106 PE=4 SV=1;tr|B3KPZ0|B3KPZ0_HUMAN cDNA FLJ32485 fis, clone SKNMC2001596, highly similar to Ankyrin repeat and FYVE domain-containing protein 1	4	2	2	2	2	0	2	0	2	0	5.2	99.823	924	0	12.921	5.2	0	52417000	52417000	0
G3V0G3;H7C3E9;Q53HB9;Q9NY93;F8WDT8	G3V0G3;H7C3E9;Q53HB9;Q9NY93;F8WDT8	Probable ATP-dependent RNA helicase DDX56	DDX56	tr|G3V0G3|G3V0G3_HUMAN RNA helicase OS=Homo sapiens OX=9606 GN=DDX56 PE=1 SV=1;tr|H7C3E9|H7C3E9_HUMAN Probable ATP-dependent RNA helicase DDX56 (Fragment) OS=Homo sapiens OX=9606 GN=DDX56 PE=1 SV=1;tr|Q53HB9|Q53HB9_HUMAN RNA helicase (Fragment) OS=Homo sap	5	2	2	2	2	0	2	0	2	0	6.4	41.653	375	0	12.853	6.4	0	11487000	11487000	0
Q8NHX6;Q53HJ4;B2R7C5;A0A0S2Z4T1;A0A0S2Z492;P25205;B4DS46;J3KQ69;B4DUQ9;A0A499FHX9	Q8NHX6;Q53HJ4;B2R7C5;A0A0S2Z4T1;A0A0S2Z492;P25205;B4DS46;J3KQ69;B4DUQ9;A0A499FHX9	DNA helicase;DNA replication licensing factor MCM3	HCC5;MCM3	tr|Q8NHX6|Q8NHX6_HUMAN DNA helicase OS=Homo sapiens OX=9606 GN=HCC5 PE=2 SV=1;tr|Q53HJ4|Q53HJ4_HUMAN DNA helicase (Fragment) OS=Homo sapiens OX=9606 PE=2 SV=1;tr|B2R7C5|B2R7C5_HUMAN DNA helicase OS=Homo sapiens OX=9606 PE=2 SV=1;tr|A0A0S2Z4T1|A0A0S2Z4T1_HU	10	2	2	2	2	0	2	0	2	0	3.6	75.786	676	0	12.803	3.6	0	16768000	16768000	0
Q53G15;B7Z6D5;B3GQE6;Q96GQ7	Q53G15;B7Z6D5;B3GQE6;Q96GQ7	Probable ATP-dependent RNA helicase DDX27	DDX27	tr|Q53G15|Q53G15_HUMAN DEAD (Asp-Glu-Ala-Asp) box polypeptide 27 variant (Fragment) OS=Homo sapiens OX=9606 PE=2 SV=1;tr|B7Z6D5|B7Z6D5_HUMAN RNA helicase OS=Homo sapiens OX=9606 GN=DDX27 PE=1 SV=1;tr|B3GQE6|B3GQE6_HUMAN RNA helicase OS=Homo sapiens OX=9606	4	2	2	2	2	0	2	0	2	0	4.9	47.168	408	0	12.721	4.9	0	13854000	13854000	0
D3DTY9;A0A3B3IUA7;Q59GW5;Q14258	D3DTY9;A0A3B3IUA7;Q59GW5;Q14258	E3 ubiquitin/ISG15 ligase TRIM25	TRIM25	tr|D3DTY9|D3DTY9_HUMAN Tripartite motif-containing 25, isoform CRA_a OS=Homo sapiens OX=9606 GN=TRIM25 PE=4 SV=1;tr|A0A3B3IUA7|A0A3B3IUA7_HUMAN E3 ubiquitin/ISG15 ligase TRIM25 OS=Homo sapiens OX=9606 GN=TRIM25 PE=1 SV=1;tr|Q59GW5|Q59GW5_HUMAN Tripartite m	4	2	2	2	2	0	2	0	2	0	5.7	47.874	422	0	12.699	5.7	0	15016000	15016000	0
F8VRJ2;B7Z5H0;H0YHC3;F8W020;F8W118;F8VXI6;F8VUX1;F8VY35;F8VV59;B7Z9C2;A0A024RBE6;F8W0J6;F5H4R6;B7Z2V4;H0YIV4;A0A024RBB7;P55209;E9PNW0;E9PJJ2;E9PS34;E9PNJ7;A8MXH2;F8VVB5;E9PKT8;H0YH88;C9J6D1;C9JZI7;F8W543;A0A024RCC9;B7ZAK9;B7ZB83;B7ZAC7;B4DS05;A0A2U9QGI0;Q99733	F8VRJ2;B7Z5H0;H0YHC3;F8W020;F8W118;F8VXI6;F8VUX1;F8VY35;F8VV59;B7Z9C2;A0A024RBE6;F8W0J6;F5H4R6;B7Z2V4;H0YIV4;A0A024RBB7;P55209;E9PNW0;E9PJJ2;E9PS34;E9PNJ7;A8MXH2;F8VVB5;E9PKT8;H0YH88;C9J6D1;C9JZI7;F8W543;A0A024RCC9;B7ZAK9;B7ZB83;B7ZAC7;B4DS05;A0A2U9QGI0;Q99733	Nucleosome assembly protein 1-like 1;Nucleosome assembly protein 1-like 4	NAP1L1;NAP1L4	tr|F8VRJ2|F8VRJ2_HUMAN Nucleosome assembly protein 1-like 1 (Fragment) OS=Homo sapiens OX=9606 GN=NAP1L1 PE=1 SV=1;tr|B7Z5H0|B7Z5H0_HUMAN cDNA FLJ54129, highly similar to Nucleosome assembly protein 1-like 1 OS=Homo sapiens OX=9606 PE=2 SV=1;tr|H0YHC3|H0YH	35	2	2	2	2	0	2	0	2	0	23.7	13.5	114	0	12.658	23.7	0	30541000	30541000	0
E5RHW4;A0A384ME54;O94905;E5RJ09	E5RHW4;A0A384ME54;O94905	Erlin-2	ERLIN2	tr|E5RHW4|E5RHW4_HUMAN Erlin-2 (Fragment) OS=Homo sapiens OX=9606 GN=ERLIN2 PE=1 SV=1;tr|A0A384ME54|A0A384ME54_HUMAN Epididymis secretory sperm binding protein OS=Homo sapiens OX=9606 PE=2 SV=1;sp|O94905|ERLN2_HUMAN Erlin-2 OS=Homo sapiens OX=9606 GN=ERLIN	4	3	1	1	3	0	1	0	1	0	12.1	37.725	338	0	12.623	12.1	0	10401000	10401000	0
B4DTA2;A0A087WUK2;A0A024RDB5;O14979;B4DGN3	B4DTA2;A0A087WUK2;A0A024RDB5;O14979	Heterogeneous nuclear ribonucleoprotein D-like	HNRNPDL	tr|B4DTA2|B4DTA2_HUMAN cDNA FLJ60148, highly similar to Homo sapiens heterogeneous nuclear ribonucleoprotein D-like (HNRPDL), transcript variant 2, mRNA OS=Homo sapiens OX=9606 PE=2 SV=1;tr|A0A087WUK2|A0A087WUK2_HUMAN Heterogeneous nuclear ribonucleoprotei	5	3	2	2	2	1	1	1	1	1	14.8	30.214	271	0	12.594	8.9	5.9	22246000	19224000	3021900
P50914;E7EPB3;A0PJ62;B7Z6S8;A8K3Q9;A8K7N0;Q6IPH7	P50914;E7EPB3;A0PJ62;B7Z6S8;A8K3Q9;A8K7N0;Q6IPH7	60S ribosomal protein L14	RPL14	sp|P50914|RL14_HUMAN 60S ribosomal protein L14 OS=Homo sapiens OX=9606 GN=RPL14 PE=1 SV=4;tr|E7EPB3|E7EPB3_HUMAN 60S ribosomal protein L14 OS=Homo sapiens OX=9606 GN=RPL14 PE=1 SV=1;tr|A0PJ62|A0PJ62_HUMAN 60S ribosomal protein L14 (Fragment) OS=Homo sapien	7	2	2	2	0	2	0	2	0	2	8.8	23.432	215	0	12.567	0	8.8	19703000	0	19703000
B3KUB6;B7Z653;A0A0C4DH22;A0A1B0GTW6;Q9H4G0	B3KUB6;B7Z653;A0A0C4DH22;A0A1B0GTW6;Q9H4G0	Band 4.1-like protein 1	EPB41L1	tr|B3KUB6|B3KUB6_HUMAN cDNA FLJ39529 fis, clone PUAEN2004067, highly similar to Band 4.1-like protein 1 OS=Homo sapiens OX=9606 PE=2 SV=1;tr|B7Z653|B7Z653_HUMAN cDNA FLJ61657, highly similar to Band 4.1-like protein 1 OS=Homo sapiens OX=9606 PE=2 SV=1;tr|A	5	2	2	2	2	0	2	0	2	0	4	86.473	772	0	12.561	4	0	20348000	20348000	0
B4DHR2;Q8N4P8;D2CFK9;Q9BZE4;Q5T3R7;O60747;Q53GS0	B4DHR2;Q8N4P8;D2CFK9;Q9BZE4;Q5T3R7;O60747;Q53GS0	Nucleolar GTP-binding protein 1	GTPBP4	tr|B4DHR2|B4DHR2_HUMAN Nucleolar GTP-binding protein 1 OS=Homo sapiens OX=9606 PE=2 SV=1;tr|Q8N4P8|Q8N4P8_HUMAN Nucleolar GTP-binding protein 1 (Fragment) OS=Homo sapiens OX=9606 GN=GTPBP4 PE=2 SV=1;tr|D2CFK9|D2CFK9_HUMAN Nucleolar GTP-binding protein 1 OS	7	2	2	2	2	0	2	0	2	0	7.1	60.037	518	0	12.552	7.1	0	31466000	31466000	0
A0A384MDT2;P55795;B4DFK9;B4DP00	A0A384MDT2;P55795;B4DFK9;B4DP00	Heterogeneous nuclear ribonucleoprotein H2	HNRNPH2	tr|A0A384MDT2|A0A384MDT2_HUMAN Epididymis secretory sperm binding protein OS=Homo sapiens OX=9606 PE=2 SV=1;sp|P55795|HNRH2_HUMAN Heterogeneous nuclear ribonucleoprotein H2 OS=Homo sapiens OX=9606 GN=HNRNPH2 PE=1 SV=1;tr|B4DFK9|B4DFK9_HUMAN cDNA FLJ57964,	4	6	1	1	6	2	1	0	1	0	17.6	49.263	449	0	12.546	17.6	6	18589000	18589000	0
D3DX73;P49792;B4DZH4;J3KNE0;Q7Z3J3;A6NKT7	D3DX73;P49792;B4DZH4;J3KNE0;Q7Z3J3;A6NKT7	E3 SUMO-protein ligase RanBP2;RanBP2-like and GRIP domain-containing protein 4;RanBP2-like and GRIP domain-containing protein 3	hCG_1994636;RANBP2;RGPD3;RGPD4	tr|D3DX73|D3DX73_HUMAN HCG1994636, isoform CRA_b OS=Homo sapiens OX=9606 GN=hCG_1994636 PE=4 SV=1;sp|P49792|RBP2_HUMAN E3 SUMO-protein ligase RanBP2 OS=Homo sapiens OX=9606 GN=RANBP2 PE=1 SV=2;tr|B4DZH4|B4DZH4_HUMAN cDNA FLJ59078, highly similar to Ran-bin	6	2	2	2	2	0	2	0	2	0	3.5	101.59	893	0	12.531	3.5	0	15512000	15512000	0
B3KY11;A8KA56;A0A024R0Z3;Q9BUQ8	B3KY11;A8KA56;A0A024R0Z3;Q9BUQ8	Probable ATP-dependent RNA helicase DDX23	DDX23	tr|B3KY11|B3KY11_HUMAN RNA helicase OS=Homo sapiens OX=9606 PE=2 SV=1;tr|A8KA56|A8KA56_HUMAN RNA helicase OS=Homo sapiens OX=9606 PE=2 SV=1;tr|A0A024R0Z3|A0A024R0Z3_HUMAN RNA helicase OS=Homo sapiens OX=9606 GN=DDX23 PE=4 SV=1;sp|Q9BUQ8|DDX23_HUMAN Probabl	4	2	2	2	2	0	2	0	2	0	3.6	93.233	800	0	12.53	3.6	0	20684000	20684000	0
B2R7C7;P10696;P05187	B2R7C7;P10696;P05187	Alkaline phosphatase;Alkaline phosphatase, placental-like;Alkaline phosphatase, placental type	ALPPL2;ALPP	tr|B2R7C7|B2R7C7_HUMAN Alkaline phosphatase OS=Homo sapiens OX=9606 PE=2 SV=1;sp|P10696|PPBN_HUMAN Alkaline phosphatase, germ cell type OS=Homo sapiens OX=9606 GN=ALPG PE=2 SV=4;sp|P05187|PPB1_HUMAN Alkaline phosphatase, placental type OS=Homo sapiens OX=9	3	2	2	2	2	0	2	0	2	0	8	57.853	535	0	12.516	8	0	23230000	23230000	0
Q63HR1;Q5VU21;D3DQ69;D3DQ70;Q8NC51	Q63HR1;Q5VU21;D3DQ69;D3DQ70;Q8NC51	Plasminogen activator inhibitor 1 RNA-binding protein	DKFZp686P17171;SERBP1	tr|Q63HR1|Q63HR1_HUMAN Uncharacterized protein DKFZp686P17171 OS=Homo sapiens OX=9606 GN=DKFZp686P17171 PE=2 SV=1;tr|Q5VU21|Q5VU21_HUMAN PAI-1 mRNA-binding protein variant OS=Homo sapiens OX=9606 PE=2 SV=1;tr|D3DQ69|D3DQ69_HUMAN SERPINE1 mRNA binding prote	5	2	2	2	2	0	2	0	2	0	7	42.44	387	0	12.505	7	0	45135000	45135000	0
H3BQN4;V9HWN7;J3KPS3;P04075;H3BR68;H3BMQ8;H3BUH7;H3BR04;H3BPS8;A0A0M4FNU3	H3BQN4;V9HWN7;J3KPS3;P04075;H3BR68;H3BMQ8;H3BUH7;H3BR04;H3BPS8;A0A0M4FNU3	Fructose-bisphosphate aldolase;Fructose-bisphosphate aldolase A	ALDOA;HEL-S-87p	tr|H3BQN4|H3BQN4_HUMAN Fructose-bisphosphate aldolase OS=Homo sapiens OX=9606 GN=ALDOA PE=1 SV=1;tr|V9HWN7|V9HWN7_HUMAN Fructose-bisphosphate aldolase OS=Homo sapiens OX=9606 GN=HEL-S-87p PE=2 SV=1;tr|J3KPS3|J3KPS3_HUMAN Fructose-bisphosphate aldolase OS=H	10	2	2	2	0	2	0	2	0	2	6.4	39.34	361	0	12.494	0	6.4	40009000	0	40009000
E9PKA1;F5H4Y5;E9PQK4;E9PSH0;F5H0D8;E9PKU1;G5EA30;Q92879	E9PKA1;F5H4Y5;E9PQK4;E9PSH0;F5H0D8;E9PKU1;G5EA30;Q92879	CUGBP Elav-like family member 1	CELF1	tr|E9PKA1|E9PKA1_HUMAN CUGBP Elav-like family member 1 (Fragment) OS=Homo sapiens OX=9606 GN=CELF1 PE=1 SV=1;tr|F5H4Y5|F5H4Y5_HUMAN CUGBP Elav-like family member 1 (Fragment) OS=Homo sapiens OX=9606 GN=CELF1 PE=1 SV=8;tr|E9PQK4|E9PQK4_HUMAN CUGBP Elav-like	8	1	1	1	1	0	1	0	1	0	28.6	6.5312	56	0	12.447	28.6	0	21427000	21427000	0
A0A0B4J2E5;Q15269	A0A0B4J2E5;Q15269	Periodic tryptophan protein 2 homolog	PWP2	tr|A0A0B4J2E5|A0A0B4J2E5_HUMAN Periodic tryptophan protein 2 homolog OS=Homo sapiens OX=9606 GN=LOC102724159 PE=1 SV=1;sp|Q15269|PWP2_HUMAN Periodic tryptophan protein 2 homolog OS=Homo sapiens OX=9606 GN=PWP2 PE=2 SV=2	2	1	1	1	1	0	1	0	1	0	1.7	102.45	919	0	12.389	1.7	0	13310000	13310000	0
Q5T9A4;A0A5K1VW56;Q9H834;Q5T2N8;J3QSF3	Q5T9A4;A0A5K1VW56;Q9H834;Q5T2N8	ATPase family AAA domain-containing protein 3B;ATPase family AAA domain-containing protein 3C	ATAD3B;ATAD3C	sp|Q5T9A4|ATD3B_HUMAN ATPase family AAA domain-containing protein 3B OS=Homo sapiens OX=9606 GN=ATAD3B PE=1 SV=1;tr|A0A5K1VW56|A0A5K1VW56_HUMAN ATPase family AAA domain-containing protein 3B OS=Homo sapiens OX=9606 GN=ATAD3B PE=1 SV=1;tr|Q9H834|Q9H834_HUMA	5	6	1	1	6	0	1	0	1	0	11.1	72.572	648	0	12.383	11.1	0	39555000	39555000	0
Q9BSY0;A8KAH1;P48651	Q9BSY0;A8KAH1;P48651	Phosphatidylserine synthase 1	PTDSS1	tr|Q9BSY0|Q9BSY0_HUMAN L-serine-phosphatidylethanolamine phosphatidyltransferase (Fragment) OS=Homo sapiens OX=9606 GN=PTDSS1 PE=2 SV=2;tr|A8KAH1|A8KAH1_HUMAN L-serine-phosphatidylethanolamine phosphatidyltransferase OS=Homo sapiens OX=9606 PE=2 SV=1;sp|P4	3	2	2	2	2	0	2	0	2	0	8.2	38.657	331	0	12.378	8.2	0	17825000	17825000	0
A0A7I2SU25;Q6QNY7;Q6QNY6;Q6QNY5;Q9Y223	A0A7I2SU25;Q6QNY7;Q6QNY6;Q6QNY5;Q9Y223	Bifunctional UDP-N-acetylglucosamine 2-epimerase/N-acetylmannosamine kinase;UDP-N-acetylglucosamine 2-epimerase (hydrolyzing);N-acetylmannosamine kinase	GNE	tr|A0A7I2SU25|A0A7I2SU25_HUMAN Bifunctional UDP-N-acetylglucosamine 2-epimerase/N-acetylmannosamine kinase OS=Homo sapiens OX=9606 GN=GNE PE=1 SV=1;tr|Q6QNY7|Q6QNY7_HUMAN UDP-N-acetylglucosamine-2-epimerase / N-acetylmannosamine kinase OS=Homo sapiens OX=9	5	2	2	2	2	0	2	0	2	0	5	72.538	663	0	12.374	5	0	17318000	17318000	0
B4E1K5;X5DNI9;A8K0D2;A0A1Y1B909;A0A024R5F7;Q9UBM7;A0A1Y1BG54;A0A1Y1BBN3;H0YE57;E9PM00;X5DRD7	B4E1K5;X5DNI9;A8K0D2;A0A1Y1B909;A0A024R5F7;Q9UBM7;A0A1Y1BG54;A0A1Y1BBN3;H0YE57;E9PM00;X5DRD7	7-dehydrocholesterol reductase	DHCR7	tr|B4E1K5|B4E1K5_HUMAN cDNA FLJ51181, highly similar to 7-dehydrocholesterol reductase OS=Homo sapiens OX=9606 PE=2 SV=1;tr|X5DNI9|X5DNI9_HUMAN 7-dehydrocholesterol reductase isoform A (Fragment) OS=Homo sapiens OX=9606 GN=DHCR7 PE=2 SV=1;tr|A8K0D2|A8K0D2_	11	2	2	2	2	0	2	0	2	0	7.9	32.7	280	0	12.357	7.9	0	19314000	19314000	0
Q01991;B4DS43;B4DLQ2;A0A7P0TA47;H0YDD4;E9PEJ4;A0A7P0TBK2;A0A7P0Z4G4;B4DJX1;A0A7P0TAG1;A0A7P0T997;A0A7P0TAX2;A0A7P0TBE2;Q86YI5;A0A024R3D8;P10515	Q01991;B4DS43;B4DLQ2;A0A7P0TA47;H0YDD4;E9PEJ4;A0A7P0TBK2;A0A7P0Z4G4;B4DJX1;A0A7P0TAG1;A0A7P0T997;A0A7P0TAX2;A0A7P0TBE2;Q86YI5;A0A024R3D8;P10515	Acetyltransferase component of pyruvate dehydrogenase complex;Dihydrolipoyllysine-residue acetyltransferase component of pyruvate dehydrogenase complex, mitochondrial	DLAT	tr|Q01991|Q01991_HUMAN Dihydrolipoamide S-acetyltransferase (Fragment) OS=Homo sapiens OX=9606 PE=2 SV=1;tr|B4DS43|B4DS43_HUMAN Acetyltransferase component of pyruvate dehydrogenase complex OS=Homo sapiens OX=9606 PE=2 SV=1;tr|B4DLQ2|B4DLQ2_HUMAN Acetyltra	16	1	1	1	1	0	1	0	1	0	6.8	23.397	220	0	12.326	6.8	0	16446000	16446000	0
A0A3B3IUA8;P63096	A0A3B3IUA8;P63096	Guanine nucleotide-binding protein G(i) subunit alpha-1	GNAI1	tr|A0A3B3IUA8|A0A3B3IUA8_HUMAN Guanine nucleotide-binding protein G(i) subunit alpha-1 OS=Homo sapiens OX=9606 GN=GNAI1 PE=1 SV=1;sp|P63096|GNAI1_HUMAN Guanine nucleotide-binding protein G(i) subunit alpha-1 OS=Homo sapiens OX=9606 GN=GNAI1 PE=1 SV=2	2	1	1	1	1	0	1	0	1	0	10.8	16.744	148	0	12.282	10.8	0	2137000	2137000	0
A8K964;Q9H307;B4E392;B4DTD4	A8K964;Q9H307;B4E392;B4DTD4	Pinin	PNN	tr|A8K964|A8K964_HUMAN Pinin OS=Homo sapiens OX=9606 PE=2 SV=1;sp|Q9H307|PININ_HUMAN Pinin OS=Homo sapiens OX=9606 GN=PNN PE=1 SV=5;tr|B4E392|B4E392_HUMAN cDNA FLJ52602, highly similar to Pinin OS=Homo sapiens OX=9606 PE=2 SV=1;tr|B4DTD4|B4DTD4_HUMAN cDNA	4	2	2	2	2	0	2	0	2	0	3.6	81.541	717	0	12.265	3.6	0	23524000	23524000	0
Q6IBR8;B5BU01;P20042;Q96I16	Q6IBR8;B5BU01;P20042;Q96I16	Eukaryotic translation initiation factor 2 subunit 2	EIF2S2	tr|Q6IBR8|Q6IBR8_HUMAN Eukaryotic translation initiation factor 2, subunit 2 beta, 38kDa OS=Homo sapiens OX=9606 GN=EIF2S2 PE=2 SV=1;tr|B5BU01|B5BU01_HUMAN Eukaryotic translation initiation factor 2 beta OS=Homo sapiens OX=9606 GN=EIF2S2 PE=2 SV=1;sp|P2004	4	2	2	2	2	0	2	0	2	0	7.2	38.388	333	0	12.25	7.2	0	20507000	20507000	0
A0A0S2Z4Z0;Q96PK6;A0A0A6YYI9;A0A0S2Z5V2;F8WDX3;A0A0A0MSL8;A0A0S2Z567;B8ZZ74;Q59GV2	A0A0S2Z4Z0;Q96PK6;A0A0A6YYI9;A0A0S2Z5V2;F8WDX3;A0A0A0MSL8;A0A0S2Z567;B8ZZ74;Q59GV2	RNA-binding protein 14	RBM14;RBM14-RBM4	tr|A0A0S2Z4Z0|A0A0S2Z4Z0_HUMAN RNA binding motif protein 14 isoform 1 (Fragment) OS=Homo sapiens OX=9606 GN=RBM14 PE=2 SV=1;sp|Q96PK6|RBM14_HUMAN RNA-binding protein 14 OS=Homo sapiens OX=9606 GN=RBM14 PE=1 SV=2;tr|A0A0A6YYI9|A0A0A6YYI9_HUMAN Protein RBM14	9	2	2	2	2	0	2	0	2	0	4.6	69.491	669	0	12.238	4.6	0	25106000	25106000	0
F8VS81;Q12792	F8VS81;Q12792	Twinfilin-1	TWF1	tr|F8VS81|F8VS81_HUMAN Twinfilin-1 (Fragment) OS=Homo sapiens OX=9606 GN=TWF1 PE=1 SV=1;sp|Q12792|TWF1_HUMAN Twinfilin-1 OS=Homo sapiens OX=9606 GN=TWF1 PE=1 SV=3	2	2	2	2	2	0	2	0	2	0	7.2	33.408	291	0	12.185	7.2	0	73661000	73661000	0
A0A494C1A0;P35609;B7Z2N5;B7Z4P6;Q59FD9;B7Z4K1;A0A494C060;B7Z4P8	A0A494C1A0;P35609;B7Z2N5;B7Z4P6;Q59FD9;B7Z4K1;A0A494C060	Alpha-actinin-2	ACTN2	tr|A0A494C1A0|A0A494C1A0_HUMAN Alpha-actinin-2 (Fragment) OS=Homo sapiens OX=9606 GN=ACTN2 PE=1 SV=1;sp|P35609|ACTN2_HUMAN Alpha-actinin-2 OS=Homo sapiens OX=9606 GN=ACTN2 PE=1 SV=1;tr|B7Z2N5|B7Z2N5_HUMAN cDNA FLJ51840, highly similar to Alpha-actinin-2 OS	8	10	2	2	10	0	2	0	2	0	14.6	99.74	858	0	12.166	14.6	0	13478000	13478000	0
A0A024R4F1;P06733;A0A2R8Y6I8;K7ERS8;L0R6S1;A0A2R8Y879;A4UCS8;A0A2R8YEM5;K7EM90;E2DRY6;A0A2R8Y6G6	A0A024R4F1;P06733;A0A2R8Y6I8;K7ERS8;L0R6S1;A0A2R8Y879;A4UCS8;A0A2R8YEM5;K7EM90;E2DRY6;A0A2R8Y6G6	Alpha-enolase;Enolase	ENO1;TMEM237	tr|A0A024R4F1|A0A024R4F1_HUMAN 2-phospho-D-glycerate hydro-lyase OS=Homo sapiens OX=9606 GN=HEL-S-17 PE=2 SV=1;sp|P06733|ENOA_HUMAN Alpha-enolase OS=Homo sapiens OX=9606 GN=ENO1 PE=1 SV=2;tr|A0A2R8Y6I8|A0A2R8Y6I8_HUMAN Alpha-enolase (Fragment) OS=Homo sapi	11	2	2	2	1	1	1	1	1	1	6	47.168	434	0	12.146	1.6	4.4	4267400	0	4267400
Q9UFA5;Q9Y295	Q9UFA5;Q9Y295	Developmentally-regulated GTP-binding protein 1	DKFZp434N1827;DRG1	tr|Q9UFA5|Q9UFA5_HUMAN Uncharacterized protein DKFZp434N1827 (Fragment) OS=Homo sapiens OX=9606 GN=DKFZp434N1827 PE=2 SV=1;sp|Q9Y295|DRG1_HUMAN Developmentally-regulated GTP-binding protein 1 OS=Homo sapiens OX=9606 GN=DRG1 PE=1 SV=1	2	1	1	1	1	0	1	0	1	0	10.7	17.52	150	0	12.138	10.7	0	5242200	5242200	0
Q9NR12;D6RAN1;D6RF83;H7BYK4;D6RH06	Q9NR12;D6RAN1;D6RF83;H7BYK4;D6RH06	PDZ and LIM domain protein 7	PDLIM7	sp|Q9NR12|PDLI7_HUMAN PDZ and LIM domain protein 7 OS=Homo sapiens OX=9606 GN=PDLIM7 PE=1 SV=1;tr|D6RAN1|D6RAN1_HUMAN PDZ and LIM domain protein 7 (Fragment) OS=Homo sapiens OX=9606 GN=PDLIM7 PE=1 SV=1;tr|D6RF83|D6RF83_HUMAN PDZ and LIM domain protein 7 (F	5	2	2	2	2	0	2	0	2	0	7.2	49.844	457	0	12.122	7.2	0	18736000	18736000	0
B7Z972;A0A384MDK7;F6S8N6;A0A3F2YNX8;A0A0A0MRJ6;P22061	B7Z972;A0A384MDK7;F6S8N6;A0A3F2YNX8;A0A0A0MRJ6;P22061	Protein-L-isoaspartate O-methyltransferase;Protein-L-isoaspartate(D-aspartate) O-methyltransferase	PCMT1	tr|B7Z972|B7Z972_HUMAN Protein-L-isoaspartate O-methyltransferase OS=Homo sapiens OX=9606 PE=2 SV=1;tr|A0A384MDK7|A0A384MDK7_HUMAN Protein-L-isoaspartate O-methyltransferase OS=Homo sapiens OX=9606 PE=2 SV=1;tr|F6S8N6|F6S8N6_HUMAN Protein-L-isoaspartate(D-	6	2	2	2	0	2	0	2	0	2	10.4	20.683	192	0	12.093	0	10.4	81900000	0	81900000
B3KVU0;A7LNJ1;Q8WUM9;H7BZK4	B3KVU0;A7LNJ1;Q8WUM9;H7BZK4	Sodium-dependent phosphate transporter 1	SLC20A1	tr|B3KVU0|B3KVU0_HUMAN Phosphate transporter OS=Homo sapiens OX=9606 PE=2 SV=1;tr|A7LNJ1|A7LNJ1_HUMAN Phosphate transporter OS=Homo sapiens OX=9606 GN=SLC20A1 PE=2 SV=1;sp|Q8WUM9|S20A1_HUMAN Sodium-dependent phosphate transporter 1 OS=Homo sapiens OX=9606	4	2	2	2	2	0	2	0	2	0	10.3	41.931	378	0	12.067	10.3	0	30830000	30830000	0
A0A7P0T9H8;A0A7P0TB39;B3KN79;Q15646	A0A7P0T9H8;A0A7P0TB39;B3KN79;Q15646	2-5-oligoadenylate synthase-like protein	OASL	tr|A0A7P0T9H8|A0A7P0T9H8_HUMAN 2-5-oligoadenylate synthase-like protein OS=Homo sapiens OX=9606 GN=OASL PE=4 SV=1;tr|A0A7P0TB39|A0A7P0TB39_HUMAN 2-5-oligoadenylate synthase-like protein OS=Homo sapiens OX=9606 GN=OASL PE=4 SV=1;tr|B3KN79|B3KN79_HUMAN c	4	2	2	2	2	0	2	0	2	0	9.6	42.408	366	0	11.95	9.6	0	17122000	17122000	0
D6R904;A0A087WWU8;Q5HYB6;B2RDE1;A0A0S2Z4I4;A0A0S2Z4G8;A0A0S2Z4G4;Q5VU61;H0YL80;A0A494C0G0;H0YKX5;B4DTB1;H0YKP3;B4DTK3;A0A2R8YEU4;A0A2R8YGX3;Q8NAG3;B4DGC2;Q8TCG4;B4DWT5;A0A494C0P6;C9IZA2;A0A2R8YH90;A0A2R8YE05;B4DVY2;Q15657;Q1ZYL5;K7ENT6;F5H7S3;D9YZV7;V9HW56;H7BYY1;H0YKJ4;H0YK48;B7Z722;A0A2R8YHD2;A0A2R8Y5V9;A0A494BZZ2;B7Z596;V9HW25;Q5TCU3;D9YZV5;D9YZV4;A7XZE4;A0A0S2Z4G6;A0A0K0K1I0;A0A024R5W6;J3KN67…	D6R904;A0A087WWU8;Q5HYB6;B2RDE1;A0A0S2Z4I4;A0A0S2Z4G8;A0A0S2Z4G4;Q5VU61;H0YL80;A0A494C0G0;H0YKX5;B4DTB1;H0YKP3;B4DTK3;A0A2R8YEU4;A0A2R8YGX3;Q8NAG3;B4DGC2;Q8TCG4;B4DWT5;A0A494C0P6;C9IZA2;A0A2R8YH90;A0A2R8YE05;B4DVY2;Q15657;Q1ZYL5;K7ENT6;F5H7S3;D9YZV7;V9HW56;H7BYY1;H0YKJ4;H0YK48;B7Z722;A0A2R8YHD2;A0A2R8Y5V9;A0A494BZZ2;B7Z596;V9HW25;Q5TCU3;D9YZV5;D9YZV4;A7XZE4;A0A0S2Z4G6;A0A0K0K1I0;A0A024R5W6;J3KN67…	Tyrosine-protein kinase receptor;Tropomyosin alpha-4 chain;Tropomyosin alpha-1 chain;Tropomyosin beta chain;Tropomyosin alpha-3 chain	TPM3;DKFZp686J1372;TPM1;TPM4;HEL-S-108;HEL-S-273;TPM2;TPM2b;TPM3-ROS1	tr|D6R904|D6R904_HUMAN Tropomyosin alpha-3 chain OS=Homo sapiens OX=9606 GN=TPM3 PE=1 SV=1;tr|A0A087WWU8|A0A087WWU8_HUMAN Tropomyosin alpha-3 chain OS=Homo sapiens OX=9606 GN=TPM3 PE=1 SV=1;tr|Q5HYB6|Q5HYB6_HUMAN Epididymis luminal protein 189 OS=Homo sapi	56	2	2	2	2	0	2	0	2	0	22.1	11.017	95	0	11.942	22.1	0	25244000	25244000	0
B3KNH1;A0A024R8D2;Q6P1M0;Q96DY3;B3KQE8;B7Z3U1;Q6PCB7	B3KNH1;A0A024R8D2;Q6P1M0;Q96DY3;B3KQE8;B7Z3U1;Q6PCB7	Long-chain fatty acid transport protein 4;Long-chain fatty acid transport protein 1	SLC27A4;SLC27A1	tr|B3KNH1|B3KNH1_HUMAN cDNA FLJ14598 fis, clone NT2RM4002558, highly similar to Long-chain fatty acid transport protein 4 OS=Homo sapiens OX=9606 PE=2 SV=1;tr|A0A024R8D2|A0A024R8D2_HUMAN Solute carrier family 27 (Fatty acid transporter), member 4, isoform	7	2	2	2	2	0	2	0	2	0	4.3	57.194	511	0	11.894	4.3	0	5262600	5262600	0
A0A7P0TBC9;A0A7P0T9Y3;A0A7P0T934;A0A7P0T9S3;A0A2R8YGC7;A0A7P0T942;A0A7P0T990;A0A7P0TAV5;A0A7P0TB64;A0A7P0T825;A0A7P0TAM4;A0A2R8YFZ7;A0A7P0T8W5;A0A7P0T9F1;A0A7P0T9K2;A0A2R8Y6H2;A0A7P0TB75;A0A7P0TAF3;A0A7P0TBJ7;A0A7P0T8N2;A0A7P0T916;A0A7P0T7V5;A0A7P0TAW9;A0A7P0T9R4;A0A2R8Y706;A0A2R8Y5T0;A0A7P0TA13;A0A7P0T9C4;Q14204;A0A7P0TB96;A0A7P0TAS7;B4DSR6	A0A7P0TBC9;A0A7P0T9Y3;A0A7P0T934;A0A7P0T9S3;A0A2R8YGC7;A0A7P0T942;A0A7P0T990;A0A7P0TAV5;A0A7P0TB64;A0A7P0T825;A0A7P0TAM4;A0A2R8YFZ7;A0A7P0T8W5;A0A7P0T9F1;A0A7P0T9K2;A0A2R8Y6H2;A0A7P0TB75;A0A7P0TAF3;A0A7P0TBJ7;A0A7P0T8N2;A0A7P0T916;A0A7P0T7V5;A0A7P0TAW9;A0A7P0T9R4;A0A2R8Y706;A0A2R8Y5T0;A0A7P0TA13;A0A7P0T9C4;Q14204;A0A7P0TB96;A0A7P0TAS7;B4DSR6	Cytoplasmic dynein 1 heavy chain 1	DYNC1H1	tr|A0A7P0TBC9|A0A7P0TBC9_HUMAN Cytoplasmic dynein 1 heavy chain 1 OS=Homo sapiens OX=9606 GN=DYNC1H1 PE=4 SV=1;tr|A0A7P0T9Y3|A0A7P0T9Y3_HUMAN Cytoplasmic dynein 1 heavy chain 1 OS=Homo sapiens OX=9606 GN=DYNC1H1 PE=4 SV=1;tr|A0A7P0T934|A0A7P0T934_HUMAN Cyt	32	2	2	2	2	0	2	0	2	0	2.8	136.98	1189	0	11.857	2.8	0	9198300	9198300	0
B3KWD0;B7ZB16;B4DR01;A0A7I2V488;A0A7I2V6B9;A0A7I2V2S3;A0A7I2V2H0;A0A7I2V3W6;A0A7I2V2Y6;A0A7I2V461;O14980	B3KWD0;B7ZB16;B4DR01;A0A7I2V488;A0A7I2V6B9;A0A7I2V2S3;A0A7I2V2H0;A0A7I2V3W6;A0A7I2V2Y6;A0A7I2V461;O14980	Exportin-1	XPO1	tr|B3KWD0|B3KWD0_HUMAN cDNA FLJ42779 fis, clone BRAWH3005300, highly similar to Exportin-1 OS=Homo sapiens OX=9606 PE=2 SV=1;tr|B7ZB16|B7ZB16_HUMAN cDNA, FLJ79380, highly similar to Exportin-1 OS=Homo sapiens OX=9606 PE=2 SV=1;tr|B4DR01|B4DR01_HUMAN cDNA F	11	1	1	1	1	0	1	0	1	0	2.1	82.418	718	0	11.797	2.1	0	7095900	7095900	0
Q4ZG32;Q9HCM4	Q4ZG32;Q9HCM4	Band 4.1-like protein 5	EPB41L5	tr|Q4ZG32|Q4ZG32_HUMAN Band 4.1-like protein 5 (Fragment) OS=Homo sapiens OX=9606 GN=EPB41L5 PE=4 SV=1;sp|Q9HCM4|E41L5_HUMAN Band 4.1-like protein 5 OS=Homo sapiens OX=9606 GN=EPB41L5 PE=1 SV=3	2	2	2	2	2	0	2	0	2	0	5.8	60.645	533	0	11.786	5.8	0	26124000	26124000	0
A0A024R711;O00308;B4DIN7;H0YBS9;H3BS79;B4DHF6	A0A024R711;O00308;B4DIN7	E3 ubiquitin-protein ligase;NEDD4-like E3 ubiquitin-protein ligase WWP2	WWP2	tr|A0A024R711|A0A024R711_HUMAN E3 ubiquitin-protein ligase OS=Homo sapiens OX=9606 GN=WWP2 PE=4 SV=1;sp|O00308|WWP2_HUMAN NEDD4-like E3 ubiquitin-protein ligase WWP2 OS=Homo sapiens OX=9606 GN=WWP2 PE=1 SV=2;tr|B4DIN7|B4DIN7_HUMAN E3 ubiquitin-protein liga	6	3	2	2	3	0	2	0	2	0	4.5	98.911	870	0	11.777	4.5	0	16509000	16509000	0
O43818	O43818	U3 small nucleolar RNA-interacting protein 2	RRP9	sp|O43818|U3IP2_HUMAN U3 small nucleolar RNA-interacting protein 2 OS=Homo sapiens OX=9606 GN=RRP9 PE=1 SV=1	1	2	2	2	2	0	2	0	2	0	7.2	51.84	475	0	11.757	7.2	0	16497000	16497000	0
P19474	P19474	E3 ubiquitin-protein ligase TRIM21	TRIM21	sp|P19474|RO52_HUMAN E3 ubiquitin-protein ligase TRIM21 OS=Homo sapiens OX=9606 GN=TRIM21 PE=1 SV=1	1	1	1	1	1	0	1	0	1	0	3.8	54.169	475	0	11.739	3.8	0	20160000	20160000	0
Q0VGA3;Q9Y5B9;G3V5A4;G3V401;G3V2X0	Q0VGA3;Q9Y5B9;G3V5A4;G3V401;G3V2X0	FACT complex subunit SPT16	SUPT16H	tr|Q0VGA3|Q0VGA3_HUMAN FACT complex subunit (Fragment) OS=Homo sapiens OX=9606 GN=SUPT16H PE=2 SV=1;sp|Q9Y5B9|SP16H_HUMAN FACT complex subunit SPT16 OS=Homo sapiens OX=9606 GN=SUPT16H PE=1 SV=1;tr|G3V5A4|G3V5A4_HUMAN FACT complex subunit OS=Homo sapiens OX	5	2	2	2	2	0	2	0	2	0	5.5	45.276	398	0	11.734	5.5	0	16951000	16951000	0
B2RBA6;A0A0S2Z4A5;P33993;A0A0S2Z441;C9J8M6;B3KUD7;B4DDF5;C6EMX8	B2RBA6;A0A0S2Z4A5;P33993;A0A0S2Z441;C9J8M6;B3KUD7;B4DDF5;C6EMX8	DNA helicase;DNA replication licensing factor MCM7	MCM7	tr|B2RBA6|B2RBA6_HUMAN DNA replication licensing factor MCM7 OS=Homo sapiens OX=9606 GN=MCM7 PE=2 SV=1;tr|A0A0S2Z4A5|A0A0S2Z4A5_HUMAN DNA replication licensing factor MCM7 (Fragment) OS=Homo sapiens OX=9606 GN=MCM7 PE=2 SV=1;sp|P33993|MCM7_HUMAN DNA replic	8	2	2	2	2	0	2	0	2	0	4.6	81.279	719	0	11.732	4.6	0	24186000	24186000	0
C9J1E7;A0A087WYD1;A0A087WU93;A0A087WZQ6;B4E261;B4DWG4;A0A087X253;H0UID5;H0UID4;H0UID3;Q68DI0;A8K916;A8K0G3;A0A140VJE8;P63010;Q10567	C9J1E7;A0A087WYD1;A0A087WU93;A0A087WZQ6;B4E261;B4DWG4;A0A087X253;H0UID5;H0UID4;H0UID3;Q68DI0;A8K916;A8K0G3;A0A140VJE8;P63010;Q10567	AP complex subunit beta;AP-2 complex subunit beta;AP-1 complex subunit beta-1	AP1B1;AP2B1;DKFZp781K0743	tr|C9J1E7|C9J1E7_HUMAN AP-1 complex subunit beta-1 (Fragment) OS=Homo sapiens OX=9606 GN=AP1B1 PE=1 SV=1;tr|A0A087WYD1|A0A087WYD1_HUMAN AP-2 complex subunit beta (Fragment) OS=Homo sapiens OX=9606 GN=AP2B1 PE=1 SV=1;tr|A0A087WU93|A0A087WU93_HUMAN AP-2 comp	16	1	1	1	1	0	1	0	1	0	2.6	65.314	578	0	11.728	2.6	0	15909000	15909000	0
A0A024QYX7;B3KNZ4;B4DRU0;B4DVU3;B4E2Z6;B4DDN4;B4DVQ5;A1KYQ7;A0A024QYU9;Q99613;B5ME19	A0A024QYX7;B3KNZ4;B4DRU0;B4DVU3;B4E2Z6;B4DDN4;B4DVQ5;A1KYQ7;A0A024QYU9;Q99613;B5ME19	Eukaryotic translation initiation factor 3 subunit C;Eukaryotic translation initiation factor 3 subunit C-like protein	EIF3C;EIF3CL	tr|A0A024QYX7|A0A024QYX7_HUMAN Eukaryotic translation initiation factor 3 subunit C OS=Homo sapiens OX=9606 GN=EIF3S8 PE=3 SV=1;tr|B3KNZ4|B3KNZ4_HUMAN Eukaryotic translation initiation factor 3 subunit C OS=Homo sapiens OX=9606 GN=EIF3C PE=2 SV=1;tr|B4DRU0	11	2	2	2	2	0	2	0	2	0	4	69.267	597	0	11.722	4	0	12382000	12382000	0
A8K1L8;J3KTL2;Q07955;J3QQV5;J3KSW7;A0A2I7N9Y9;J3KSR8;B7Z570;Q59FA2	A8K1L8;J3KTL2;Q07955;J3QQV5;J3KSW7;A0A2I7N9Y9;J3KSR8;B7Z570;Q59FA2	Serine/arginine-rich splicing factor 1	SRSF1	tr|A8K1L8|A8K1L8_HUMAN Serine/arginine-rich splicing factor 1 OS=Homo sapiens OX=9606 PE=2 SV=1;tr|J3KTL2|J3KTL2_HUMAN Serine/arginine-rich splicing factor 1 OS=Homo sapiens OX=9606 GN=SRSF1 PE=1 SV=1;sp|Q07955|SRSF1_HUMAN Serine/arginine-rich splicing fac	9	2	2	2	2	0	2	0	2	0	8.1	27.688	248	0	11.722	8.1	0	41233000	41233000	0
A0A2R8YD28;A0A2R8Y7W5;A0A2R8Y4Z0;A0A024RA66;A0A024RA85;Q14004;A0A2R8YEB7;A0A2R8Y644;A0A2R8Y7Y0;A0A2R8YCQ1;Q9BVE2;A0A087X209;A0A2R8YF61;J3QSD7;Q9NYV4	A0A2R8YD28;A0A2R8Y7W5;A0A2R8Y4Z0;A0A024RA66;A0A024RA85;Q14004;A0A2R8YEB7;A0A2R8Y644;A0A2R8Y7Y0;A0A2R8YCQ1;Q9BVE2;A0A087X209;A0A2R8YF61;J3QSD7;Q9NYV4	Cyclin-dependent kinase 13;Cyclin-dependent kinase 12	CDC2L5;CDK13;CDK12	tr|A0A2R8YD28|A0A2R8YD28_HUMAN Cyclin-dependent kinase 13 (Fragment) OS=Homo sapiens OX=9606 GN=CDK13 PE=1 SV=1;tr|A0A2R8Y7W5|A0A2R8Y7W5_HUMAN Cyclin-dependent kinase 13 (Fragment) OS=Homo sapiens OX=9606 GN=CDK13 PE=1 SV=1;tr|A0A2R8Y4Z0|A0A2R8Y4Z0_HUMAN C	15	2	2	2	2	0	2	0	2	0	5.7	51.031	456	0	11.718	5.7	0	113860000	113860000	0
A6PVX3;Q5VWC4;P55036	A6PVX3;Q5VWC4;P55036	26S proteasome non-ATPase regulatory subunit 4	PSMD4	tr|A6PVX3|A6PVX3_HUMAN 26S proteasome non-ATPase regulatory subunit 4 (Fragment) OS=Homo sapiens OX=9606 GN=PSMD4 PE=1 SV=1;tr|Q5VWC4|Q5VWC4_HUMAN 26S proteasome non-ATPase regulatory subunit 4 OS=Homo sapiens OX=9606 GN=PSMD4 PE=1 SV=1;sp|P55036|PSMD4_HUM	3	2	2	2	2	0	2	0	2	0	16.3	21.783	203	0	11.707	16.3	0	27005000	27005000	0
F8VUA7;F8VQX7;Q641R2;A0A024RBB8;Q5HYM3;Q9BZF1;Q96N80	F8VUA7;F8VQX7;Q641R2;A0A024RBB8;Q5HYM3;Q9BZF1;Q96N80	Oxysterol-binding protein;Oxysterol-binding protein-related protein 8	OSBPL8;DKFZp686C0249	tr|F8VUA7|F8VUA7_HUMAN Oxysterol-binding protein (Fragment) OS=Homo sapiens OX=9606 GN=OSBPL8 PE=1 SV=8;tr|F8VQX7|F8VQX7_HUMAN Oxysterol-binding protein (Fragment) OS=Homo sapiens OX=9606 GN=OSBPL8 PE=1 SV=1;tr|Q641R2|Q641R2_HUMAN Oxysterol-binding protein	7	2	2	2	2	0	2	0	2	0	4.3	79.052	694	0	11.691	4.3	0	19179000	19179000	0
B4DF70;V9HW12;P32119;A0A0A0MRQ5;A6NIW5;A0A024R7F2;A0A0A0MSI0;B2R4P2;A0A384NPQ2;Q06830	B4DF70;V9HW12;P32119;A0A0A0MRQ5;A6NIW5;A0A024R7F2;A0A0A0MSI0;B2R4P2;A0A384NPQ2;Q06830	Peroxiredoxin-2;Peroxiredoxin-1	HEL-S-2a;PRDX2;PRDX1	tr|B4DF70|B4DF70_HUMAN cDNA FLJ60461, highly similar to Peroxiredoxin-2 OS=Homo sapiens OX=9606 PE=2 SV=1;tr|V9HW12|V9HW12_HUMAN Epididymis secretory sperm binding protein Li 2a OS=Homo sapiens OX=9606 GN=HEL-S-2a PE=2 SV=1;sp|P32119|PRDX2_HUMAN Peroxiredo	10	2	2	2	0	2	0	2	0	2	11.5	20.107	183	0	11.614	0	11.5	8701200	0	8701200
E7ERC4;B5BUB5;P05455;Q2F832;E9PGX9;E9PFL9;Q14730	E7ERC4;B5BUB5;P05455;Q2F832;E9PGX9;E9PFL9;Q14730	Lupus La protein	SSB	tr|E7ERC4|E7ERC4_HUMAN Lupus La protein (Fragment) OS=Homo sapiens OX=9606 GN=SSB PE=1 SV=1;tr|B5BUB5|B5BUB5_HUMAN Autoantigen La (Fragment) OS=Homo sapiens OX=9606 GN=SSB PE=2 SV=1;sp|P05455|LA_HUMAN Lupus La protein OS=Homo sapiens OX=9606 GN=SSB PE=1 SV	7	2	2	2	2	0	2	0	2	0	16.3	21.442	184	0	11.612	16.3	0	18031000	18031000	0
O15397;F5H2I3;H0YH64;Q59F59	O15397;F5H2I3;H0YH64;Q59F59	Importin-8	IPO8	sp|O15397|IPO8_HUMAN Importin-8 OS=Homo sapiens OX=9606 GN=IPO8 PE=1 SV=2;tr|F5H2I3|F5H2I3_HUMAN Importin-8 (Fragment) OS=Homo sapiens OX=9606 GN=IPO8 PE=1 SV=1;tr|H0YH64|H0YH64_HUMAN Importin-8 (Fragment) OS=Homo sapiens OX=9606 GN=IPO8 PE=1 SV=1;tr|Q59F5	4	2	2	2	2	0	2	0	2	0	2.2	119.94	1037	0	11.592	2.2	0	24245000	24245000	0
Q6NVC0;P05141;A0A0S2Z359;V9GYG0;Q59EP7;Q6I9V5;A8K787;A0A0S2Z3H3;Q59EI9;P12236;P12235;Q9H0C2	Q6NVC0;P05141;A0A0S2Z359;V9GYG0;Q59EP7;Q6I9V5;A8K787;A0A0S2Z3H3;Q59EI9;P12236;P12235;Q9H0C2	ADP/ATP translocase 2;ADP/ATP translocase 2, N-terminally processed;ADP/ATP translocase 3;ADP/ATP translocase 3, N-terminally processed;ADP/ATP translocase 1;ADP/ATP translocase 4;ADP/ATP translocase 4, N-terminally processed	SLC25A5;SLC25A4;SLC25A6;SLC25A31	tr|Q6NVC0|Q6NVC0_HUMAN ADP/ATP translocase (Fragment) OS=Homo sapiens OX=9606 GN=SLC25A5 PE=2 SV=1;sp|P05141|ADT2_HUMAN ADP/ATP translocase 2 OS=Homo sapiens OX=9606 GN=SLC25A5 PE=1 SV=7;tr|A0A0S2Z359|A0A0S2Z359_HUMAN ADP/ATP translocase (Fragment) OS=Homo	12	2	2	2	2	1	2	1	2	1	7.7	35.293	323	0	11.587	7.7	4	77911000	64044000	13867000
A0A024R3J7;P46977;A0A0C4DH80;E9PN73;E9PI32	A0A024R3J7;P46977;A0A0C4DH80;E9PN73;E9PI32	Dolichyl-diphosphooligosaccharide--protein glycosyltransferase subunit STT3A	hCG_2032701;STT3A	tr|A0A024R3J7|A0A024R3J7_HUMAN Dolichyl-diphosphooligosaccharide--protein glycotransferase OS=Homo sapiens OX=9606 GN=hCG_2032701 PE=3 SV=1;sp|P46977|STT3A_HUMAN Dolichyl-diphosphooligosaccharide--protein glycosyltransferase subunit STT3A OS=Homo sapiens O	5	2	2	2	2	0	2	0	2	0	2.8	80.428	703	0	11.577	2.8	0	19501000	19501000	0
Q4VB24;B2R984;A3R0T8;A3R0T7;P16403;P10412;P16402;A1L407;P22492;Q02539	Q4VB24;B2R984;A3R0T8;A3R0T7;P16403;P10412;P16402;A1L407;P22492;Q02539	Histone H1.2;Histone H1.4;Histone H1.3;Histone H1t;Histone H1.1	HIST1H1E;HIST1H1C;HIST1H1D;HIST1H1T;HIST1H1A	tr|Q4VB24|Q4VB24_HUMAN Histone cluster 1, H1e OS=Homo sapiens OX=9606 GN=HIST1H1E PE=2 SV=1;tr|B2R984|B2R984_HUMAN cDNA, FLJ94268, highly similar to Homo sapiens histone 1, H1e (HIST1H1E), mRNA OS=Homo sapiens OX=9606 PE=2 SV=1;tr|A3R0T8|A3R0T8_HUMAN Histo	10	2	2	2	1	1	1	1	1	1	11	21.893	219	0	11.537	5	5.9	40822000	30546000	10276000
B4DM30;B4DET0;A8K6G9;Q92620;J3KTG2;B4DN69	B4DM30;B4DET0;A8K6G9;Q92620;J3KTG2;B4DN69	Pre-mRNA-splicing factor ATP-dependent RNA helicase PRP16	DHX38	tr|B4DM30|B4DM30_HUMAN RNA helicase OS=Homo sapiens OX=9606 GN=DHX38 PE=2 SV=1;tr|B4DET0|B4DET0_HUMAN RNA helicase OS=Homo sapiens OX=9606 PE=2 SV=1;tr|A8K6G9|A8K6G9_HUMAN RNA helicase OS=Homo sapiens OX=9606 PE=2 SV=1;sp|Q92620|PRP16_HUMAN Pre-mRNA-splici	6	2	2	2	2	0	2	0	2	0	3	102.18	900	0	11.522	3	0	24482000	24482000	0
D3DP78;A0A140VJW5;P14868;C9JQM9;C9J7S3;C9JLC1;Q53R85;Q53T60	D3DP78;A0A140VJW5;P14868;C9JQM9;C9J7S3;C9JLC1;Q53R85;Q53T60	Aspartate--tRNA ligase, cytoplasmic	DARS	tr|D3DP78|D3DP78_HUMAN Aspartate--tRNA ligase, cytoplasmic OS=Homo sapiens OX=9606 GN=DARS PE=3 SV=1;tr|A0A140VJW5|A0A140VJW5_HUMAN Aspartate--tRNA ligase, cytoplasmic OS=Homo sapiens OX=9606 PE=2 SV=1;sp|P14868|SYDC_HUMAN Aspartate--tRNA ligase, cytoplasm	8	2	2	2	2	0	2	0	2	0	4.1	53.464	468	0	11.497	4.1	0	26787000	26787000	0
F5GX09;Q5HYJ3;F5H5F4	F5GX09;Q5HYJ3;F5H5F4	Protein FAM76B	FAM76B	tr|F5GX09|F5GX09_HUMAN Protein FAM76B OS=Homo sapiens OX=9606 GN=FAM76B PE=1 SV=1;sp|Q5HYJ3|FA76B_HUMAN Protein FAM76B OS=Homo sapiens OX=9606 GN=FAM76B PE=1 SV=3;tr|F5H5F4|F5H5F4_HUMAN Protein FAM76B OS=Homo sapiens OX=9606 GN=FAM76B PE=1 SV=1	3	2	2	2	2	0	2	0	2	0	5.6	38.62	338	0	11.484	5.6	0	23849000	23849000	0
E9PBY7;E9PQ61;B4DLG2;O75152;Q0D2N5	E9PBY7;E9PQ61;B4DLG2;O75152;Q0D2N5	Zinc finger CCCH domain-containing protein 11A	ZC3H11A	tr|E9PBY7|E9PBY7_HUMAN Zinc finger CCCH domain-containing protein 11A (Fragment) OS=Homo sapiens OX=9606 GN=ZC3H11A PE=1 SV=1;tr|E9PQ61|E9PQ61_HUMAN Zinc finger CCCH domain-containing protein 11A OS=Homo sapiens OX=9606 GN=ZC3H11A PE=1 SV=1;tr|B4DLG2|B4DLG	5	2	2	2	2	0	2	0	2	0	3.9	57.427	515	0	11.472	3.9	0	10769000	10769000	0
A0A7P0TAZ7;A0A7P0T8Y0;A0A3G9HN97;Q8IY21;Q6MZF7	A0A7P0TAZ7;A0A7P0T8Y0;A0A3G9HN97;Q8IY21;Q6MZF7	Probable ATP-dependent RNA helicase DDX60	DDX60;DKFZp686E11248	tr|A0A7P0TAZ7|A0A7P0TAZ7_HUMAN Probable ATP-dependent RNA helicase DDX60 OS=Homo sapiens OX=9606 GN=DDX60 PE=4 SV=1;tr|A0A7P0T8Y0|A0A7P0T8Y0_HUMAN Probable ATP-dependent RNA helicase DDX60 OS=Homo sapiens OX=9606 GN=DDX60 PE=4 SV=1;tr|A0A3G9HN97|A0A3G9HN97	5	2	2	2	2	0	2	0	2	0	1.9	160.97	1392	0	11.47	1.9	0	16600000	16600000	0
A0A024QZC0;A0A024QZB7;A0A024QZ91;H3BUF6;Q8WWM7;H3BSQ5;H3BUE3;H3BSK9	A0A024QZC0;A0A024QZB7;A0A024QZ91;H3BUF6;Q8WWM7;H3BSQ5;H3BUE3;H3BSK9	Ataxin-2-like protein	ATXN2L	tr|A0A024QZC0|A0A024QZC0_HUMAN Ataxin 2-like, isoform CRA_e OS=Homo sapiens OX=9606 GN=ATXN2L PE=3 SV=1;tr|A0A024QZB7|A0A024QZB7_HUMAN Ataxin 2-like, isoform CRA_b OS=Homo sapiens OX=9606 GN=ATXN2L PE=3 SV=1;tr|A0A024QZ91|A0A024QZ91_HUMAN Ataxin 2-like, is	8	2	2	2	2	0	2	0	2	0	3.2	90.839	846	0	11.411	3.2	0	11404000	11404000	0
K7ER16;Q6IBR2;Q9Y285;K7EK06;K7EPH2;K7ER00	K7ER16;Q6IBR2;Q9Y285;K7EK06;K7EPH2;K7ER00	Phenylalanine--tRNA ligase alpha subunit	FARSA;FARSLA	tr|K7ER16|K7ER16_HUMAN Phenylalanine--tRNA ligase alpha subunit OS=Homo sapiens OX=9606 GN=FARSA PE=1 SV=1;tr|Q6IBR2|Q6IBR2_HUMAN Phenylalanine--tRNA ligase OS=Homo sapiens OX=9606 GN=FARSLA PE=2 SV=1;sp|Q9Y285|SYFA_HUMAN Phenylalanine--tRNA ligase alpha s	6	2	2	2	2	1	2	1	2	1	15.7	26.036	235	0	11.395	15.7	4.7	10135000	5861900	4273200
Q5T8U5;Q5T8U7;B7Z605;O15260	Q5T8U5;Q5T8U7;B7Z605;O15260	Surfeit locus protein 4	SURF4	tr|Q5T8U5|Q5T8U5_HUMAN Surfeit locus protein 4 OS=Homo sapiens OX=9606 GN=SURF4 PE=1 SV=1;tr|Q5T8U7|Q5T8U7_HUMAN Surfeit locus protein 4 OS=Homo sapiens OX=9606 GN=SURF4 PE=3 SV=1;tr|B7Z605|B7Z605_HUMAN Surfeit locus protein 4 OS=Homo sapiens OX=9606 PE=2	4	1	1	1	1	0	1	0	1	0	9.7	21.127	186	0	11.37	9.7	0	10812000	10812000	0
Q1RLN5;B3KR88;A0A2X0TVR3;Q8IWW6;H0Y5D8	Q1RLN5;B3KR88;A0A2X0TVR3;Q8IWW6;H0Y5D8	Rho GTPase-activating protein 12	ARHGAP12	tr|Q1RLN5|Q1RLN5_HUMAN ARHGAP12 protein OS=Homo sapiens OX=9606 GN=ARHGAP12 PE=1 SV=1;tr|B3KR88|B3KR88_HUMAN cDNA FLJ33863 fis, clone CTONG2006393, highly similar to Rho-GTPase-activating protein 12 OS=Homo sapiens OX=9606 PE=2 SV=1;tr|A0A2X0TVR3|A0A2X0TVR	5	2	2	2	2	0	2	0	2	0	3	90.873	799	0	11.357	3	0	13614000	13614000	0
A8K4M5;O60563;Q9NR57;A0A1W2PQ16	A8K4M5;O60563;Q9NR57;A0A1W2PQ16	Cyclin-T1	CCNT1	tr|A8K4M5|A8K4M5_HUMAN Cyclin-T1 OS=Homo sapiens OX=9606 PE=2 SV=1;sp|O60563|CCNT1_HUMAN Cyclin-T1 OS=Homo sapiens OX=9606 GN=CCNT1 PE=1 SV=1;tr|Q9NR57|Q9NR57_HUMAN Cyclin-T1 (Fragment) OS=Homo sapiens OX=9606 PE=3 SV=1;tr|A0A1W2PQ16|A0A1W2PQ16_HUMAN Cycli	4	2	2	2	2	0	2	0	2	0	5.2	80.585	726	0	11.354	5.2	0	19274000	19274000	0
J3KPS0;Q9NXW2;V9GYN7	J3KPS0;Q9NXW2;V9GYN7	DnaJ homolog subfamily B member 12	DNAJB12	tr|J3KPS0|J3KPS0_HUMAN DnaJ (Hsp40) homolog, subfamily B, member 12, isoform CRA_c OS=Homo sapiens OX=9606 GN=DNAJB12 PE=1 SV=1;sp|Q9NXW2|DJB12_HUMAN DnaJ homolog subfamily B member 12 OS=Homo sapiens OX=9606 GN=DNAJB12 PE=1 SV=5;tr|V9GYN7|V9GYN7_HUMAN Dna	3	2	2	2	2	0	2	0	2	0	6.1	45.489	409	0	11.321	6.1	0	17389000	17389000	0
Q8N254;Q4ZG72;Q9NVP1;H7C452;Q59FR7	Q8N254;Q4ZG72;Q9NVP1;H7C452;Q59FR7	ATP-dependent RNA helicase DDX18	DDX18	tr|Q8N254|Q8N254_HUMAN cDNA FLJ33908 fis, clone CTONG2008518, highly similar to DEAD/H (Asp-Glu-Ala-Asp/His) box polypeptide 18 OS=Homo sapiens OX=9606 PE=2 SV=1;tr|Q4ZG72|Q4ZG72_HUMAN RNA helicase (Fragment) OS=Homo sapiens OX=9606 GN=DDX18 PE=3 SV=1;sp|Q	5	2	2	2	2	0	2	0	2	0	6.9	46.643	408	0	11.272	6.9	0	30932000	30932000	0
Q9Y512	Q9Y512	Sorting and assembly machinery component 50 homolog	SAMM50	sp|Q9Y512|SAM50_HUMAN Sorting and assembly machinery component 50 homolog OS=Homo sapiens OX=9606 GN=SAMM50 PE=1 SV=3	1	1	1	1	1	0	1	0	1	0	3.2	51.976	469	0	11.271	3.2	0	28875000	28875000	0
B4E1H9;V9HWF4;P00558;B4DWQ3;B4DHM5;V9HW85;A0A140VJR3;P07205	B4E1H9;V9HWF4;P00558;B4DWQ3;B4DHM5;V9HW85;A0A140VJR3;P07205	Phosphoglycerate kinase;Phosphoglycerate kinase 1;Phosphoglycerate kinase 2	HEL-S-68p;PGK1;HEL-S-272;PGK2	tr|B4E1H9|B4E1H9_HUMAN Phosphoglycerate kinase OS=Homo sapiens OX=9606 PE=2 SV=1;tr|V9HWF4|V9HWF4_HUMAN Phosphoglycerate kinase OS=Homo sapiens OX=9606 GN=HEL-S-68p PE=2 SV=1;sp|P00558|PGK1_HUMAN Phosphoglycerate kinase 1 OS=Homo sapiens OX=9606 GN=PGK1 PE	8	2	2	2	2	0	2	0	2	0	9.8	35.045	327	0	11.203	9.8	0	7949400	7949400	0
B0YIW5;Q6MZV5;B0YIW6;P48444;Q6P1Q5	B0YIW5;Q6MZV5;B0YIW6;P48444;Q6P1Q5	Coatomer subunit delta	ARCN1;DKFZp686M09245	tr|B0YIW5|B0YIW5_HUMAN Coatomer subunit delta OS=Homo sapiens OX=9606 GN=ARCN1 PE=2 SV=1;tr|Q6MZV5|Q6MZV5_HUMAN Coatomer subunit delta OS=Homo sapiens OX=9606 GN=DKFZp686M09245 PE=2 SV=1;tr|B0YIW6|B0YIW6_HUMAN Coatomer subunit delta OS=Homo sapiens OX=9606	5	2	2	2	2	0	2	0	2	0	4.1	57.21	511	0	11.171	4.1	0	12080000	12080000	0
F5H6M0;F5H047;F5H669;B4DGF8;Q8N684;F5H5B7;F5H1W4;F5H2K8;F5H6P5;F5H6A8;F5GXA3;C9JM38;C9J286;C9J323;J3QT54	F5H6M0;F5H047;F5H669;B4DGF8;Q8N684;F5H5B7;F5H1W4;F5H2K8;F5H6P5;F5H6A8;F5GXA3;C9JM38;C9J286;C9J323;J3QT54	Cleavage and polyadenylation specificity factor subunit 7	CPSF7	tr|F5H6M0|F5H6M0_HUMAN Cleavage and polyadenylation-specificity factor subunit 7 (Fragment) OS=Homo sapiens OX=9606 GN=CPSF7 PE=1 SV=1;tr|F5H047|F5H047_HUMAN Cleavage and polyadenylation-specificity factor subunit 7 (Fragment) OS=Homo sapiens OX=9606 GN=CP	15	2	2	2	2	0	2	0	2	0	11.4	24.387	219	0	11.15	11.4	0	24629000	24629000	0
A0A2R8YFV2;A0A669KAV7;O95785;B3KR89;B9EGQ5;A0A669KBG4;M0QXA7;A0A669KBH9	A0A2R8YFV2;A0A669KAV7;O95785;B3KR89;B9EGQ5;A0A669KBG4;M0QXA7;A0A669KBH9	Protein Wiz	WIZ	tr|A0A2R8YFV2|A0A2R8YFV2_HUMAN Protein Wiz OS=Homo sapiens OX=9606 GN=WIZ PE=1 SV=1;tr|A0A669KAV7|A0A669KAV7_HUMAN Protein Wiz OS=Homo sapiens OX=9606 GN=WIZ PE=1 SV=1;sp|O95785|WIZ_HUMAN Protein Wiz OS=Homo sapiens OX=9606 GN=WIZ PE=1 SV=2;tr|B3KR89|B3KR8	8	2	2	2	2	0	2	0	2	0	1.9	183.74	1699	0	11.089	1.9	0	216770000	216770000	0
Q5T749	Q5T749	Keratinocyte proline-rich protein	KPRP	sp|Q5T749|KPRP_HUMAN Keratinocyte proline-rich protein OS=Homo sapiens OX=9606 GN=KPRP PE=1 SV=1	1	2	2	2	1	1	1	1	1	1	3.1	64.135	579	0	11.049	1.6	1.6	0	0	0
C9JEY0;C9JE81;B5MD38;D6W539;P55084;C9K0M0;Q92799;F5GZQ3;B4DDC9;B4DY96	C9JEY0;C9JE81;B5MD38;D6W539;P55084;C9K0M0;Q92799;F5GZQ3;B4DDC9;B4DY96	Trifunctional enzyme subunit beta, mitochondrial;3-ketoacyl-CoA thiolase	HADHB	tr|C9JEY0|C9JEY0_HUMAN Trifunctional enzyme subunit beta, mitochondrial (Fragment) OS=Homo sapiens OX=9606 GN=HADHB PE=1 SV=8;tr|C9JE81|C9JE81_HUMAN Trifunctional enzyme subunit beta, mitochondrial (Fragment) OS=Homo sapiens OX=9606 GN=HADHB PE=1 SV=8;tr|B	10	2	2	2	2	0	2	0	2	0	14.8	16.072	149	0	11.046	14.8	0	16022000	16022000	0
F8W0Q9;Q8NEY8;F8VRK2;F8VPY7;F8VWU8;F8WF16;B7Z615;B7Z8L1;F8W6A0;B7Z8M9;B7Z695	F8W0Q9;Q8NEY8;F8VRK2;F8VPY7;F8VWU8;F8WF16;B7Z615;B7Z8L1;F8W6A0;B7Z8M9;B7Z695	Periphilin-1	PPHLN1	tr|F8W0Q9|F8W0Q9_HUMAN Periphilin-1 OS=Homo sapiens OX=9606 GN=PPHLN1 PE=1 SV=1;sp|Q8NEY8|PPHLN_HUMAN Periphilin-1 OS=Homo sapiens OX=9606 GN=PPHLN1 PE=1 SV=2;tr|F8VRK2|F8VRK2_HUMAN Periphilin-1 OS=Homo sapiens OX=9606 GN=PPHLN1 PE=1 SV=1;tr|F8VPY7|F8VPY7_	11	2	2	2	2	0	2	0	2	0	6.5	44.682	385	0	10.967	6.5	0	32255000	32255000	0
A0A2R8YEW1;V9GYA2;A0A2R8Y4D6;A0A2R8Y4H0;A0A2R8Y5A0;A0A2R8YF43;A0A2R8YD58;Q2I0Y7;E7EU96;B5BUH5;B2R6D7;Q5U5J2;Q8NEV1;P68400	A0A2R8YEW1;V9GYA2;A0A2R8Y4D6;A0A2R8Y4H0;A0A2R8Y5A0;A0A2R8YF43;A0A2R8YD58;Q2I0Y7;E7EU96;B5BUH5;B2R6D7;Q5U5J2;Q8NEV1;P68400	Casein kinase II subunit alpha 3;Casein kinase II subunit alpha	CSNK2A1;CSNK2A3	tr|A0A2R8YEW1|A0A2R8YEW1_HUMAN Casein kinase II subunit alpha (Fragment) OS=Homo sapiens OX=9606 GN=CSNK2A1 PE=1 SV=1;tr|V9GYA2|V9GYA2_HUMAN Casein kinase II subunit alpha (Fragment) OS=Homo sapiens OX=9606 GN=CSNK2A1 PE=1 SV=2;tr|A0A2R8Y4D6|A0A2R8Y4D6_HUM	14	1	1	1	1	0	1	0	1	0	13.5	15.514	133	0	10.934	13.5	0	7209000	7209000	0
Q9BY74;Q5T8U2;Q5T8U3;P62424	Q9BY74;Q5T8U2;Q5T8U3;P62424	60S ribosomal protein L7a	RP-L7a;RPL7A	tr|Q9BY74|Q9BY74_HUMAN 60S ribosomal protein L7a (Fragment) OS=Homo sapiens OX=9606 GN=RP-L7a PE=2 SV=1;tr|Q5T8U2|Q5T8U2_HUMAN 60S ribosomal protein L7a OS=Homo sapiens OX=9606 GN=RPL7A PE=1 SV=1;tr|Q5T8U3|Q5T8U3_HUMAN 60S ribosomal protein L7a (Fragment)	4	1	1	1	0	1	0	1	0	1	9.2	15.636	142	0	10.622	0	9.2	17763000	0	17763000
C9J3L8;C9J5W0;B2R6N9;A0A3B3IRT8;E9PAL7;C9IZQ1;P43307	C9J3L8;C9J5W0;B2R6N9;A0A3B3IRT8;E9PAL7;C9IZQ1;P43307	Translocon-associated protein subunit alpha	SSR1	tr|C9J3L8|C9J3L8_HUMAN Signal sequence receptor subunit alpha OS=Homo sapiens OX=9606 GN=SSR1 PE=1 SV=1;tr|C9J5W0|C9J5W0_HUMAN Signal sequence receptor subunit alpha OS=Homo sapiens OX=9606 GN=SSR1 PE=1 SV=1;tr|B2R6N9|B2R6N9_HUMAN Signal sequence receptor	7	1	1	1	1	0	1	0	1	0	5.7	29.573	265	0	10.322	5.7	0	16988000	16988000	0
A0A384MEE3;Q9BVA1;Q13885;A0A024QZU2;B2R6L0;O43209;B7Z4N1;Q9UGA2;A5D907;A5D906;A1L195;A0A075B736;Q5SQY0;A6NNZ2;B4E386;K7ESM5;B3KS31;B4DP54;Q9BUF5;A1L196;Q9H4B7;M0R1I1;G3V5W4;G3V2R8;G3V3R4;G3V2N6;I0CMK4	A0A384MEE3;Q9BVA1;Q13885;A0A024QZU2;B2R6L0;O43209;B7Z4N1;Q9UGA2;A5D907;A5D906	Tubulin beta-2B chain;Tubulin beta-2A chain	TUBB2B;TUBB2A;DKFZp566F223	tr|A0A384MEE3|A0A384MEE3_HUMAN Tubulin beta chain OS=Homo sapiens OX=9606 PE=2 SV=1;sp|Q9BVA1|TBB2B_HUMAN Tubulin beta-2B chain OS=Homo sapiens OX=9606 GN=TUBB2B PE=1 SV=1;sp|Q13885|TBB2A_HUMAN Tubulin beta-2A chain OS=Homo sapiens OX=9606 GN=TUBB2A PE=1 S	27	16	1	1	16	1	1	0	1	0	45.4	49.953	445	0	10.31	45.4	3.4	60940000	60940000	0
Q8N6F2;B4DKI9;Q6PKB3;G5EA06;B4DT94;A0A024RAJ1;Q92552	Q8N6F2;B4DKI9;Q6PKB3;G5EA06;B4DT94;A0A024RAJ1;Q92552	28S ribosomal protein S27, mitochondrial	MRPS27	tr|Q8N6F2|Q8N6F2_HUMAN MRPS27 protein OS=Homo sapiens OX=9606 PE=2 SV=1;tr|B4DKI9|B4DKI9_HUMAN cDNA FLJ54799, highly similar to Mitochondrial 28S ribosomal protein S27 OS=Homo sapiens OX=9606 PE=2 SV=1;tr|Q6PKB3|Q6PKB3_HUMAN MRPS27 protein (Fragment) OS=Ho	7	1	1	1	1	0	1	0	1	0	8.9	18.952	168	0	10.306	8.9	0	8630800	8630800	0
A0A087WYY5;F8VR82;Q9UPN1;F8VYE8;A0A024RBP2;P36873	A0A087WYY5;F8VR82;Q9UPN1;F8VYE8;A0A024RBP2;P36873	Serine/threonine-protein phosphatase;Serine/threonine-protein phosphatase PP1-gamma catalytic subunit	PPP1CC	tr|A0A087WYY5|A0A087WYY5_HUMAN Serine/threonine-protein phosphatase OS=Homo sapiens OX=9606 GN=PPP1CC PE=1 SV=1;tr|F8VR82|F8VR82_HUMAN Serine/threonine-protein phosphatase OS=Homo sapiens OX=9606 GN=PPP1CC PE=1 SV=1;tr|Q9UPN1|Q9UPN1_HUMAN Serine/threonine-	6	2	1	1	2	0	1	0	1	0	19.3	16.214	140	0	10.238	19.3	0	16042000	16042000	0
Q7KZJ3;A0A024R4Z0;A0A024R4Y7;Q96FS1;A0A669KB62;A0A669KB05;Q68DU0;C9JZR2;O60716	Q7KZJ3;A0A024R4Z0;A0A024R4Y7;Q96FS1;A0A669KB62;A0A669KB05;Q68DU0;C9JZR2;O60716	Catenin delta-1	CTNND1;DKFZp781O2021	tr|Q7KZJ3|Q7KZJ3_HUMAN Catenin (Cadherin-associated protein), delta 1 OS=Homo sapiens OX=9606 PE=2 SV=1;tr|A0A024R4Z0|A0A024R4Z0_HUMAN Catenin (Cadherin-associated protein), delta 1, isoform CRA_c OS=Homo sapiens OX=9606 GN=CTNND1 PE=3 SV=1;tr|A0A024R4Y7|A	9	1	1	1	1	0	1	0	1	0	2.5	68.002	610	0	10.174	2.5	0	11354000	11354000	0
A0A7P0TAJ5;A0A7P0TAE3;Q9ULX6	A0A7P0TAJ5;A0A7P0TAE3;Q9ULX6	A-kinase anchor protein 8-like	AKAP8L	tr|A0A7P0TAJ5|A0A7P0TAJ5_HUMAN A-kinase anchor protein 8-like OS=Homo sapiens OX=9606 GN=AKAP8L PE=4 SV=1;tr|A0A7P0TAE3|A0A7P0TAE3_HUMAN A-kinase anchor protein 8-like OS=Homo sapiens OX=9606 GN=AKAP8L PE=4 SV=1;sp|Q9ULX6|AKP8L_HUMAN A-kinase anchor protei	3	1	1	1	1	0	1	0	1	0	2.6	59.788	536	0	10.066	2.6	0	0	0	0
F8VXH9;B4DRD7;H3BRU6;B4DLC0;F8VRH0;F8VZX2;A0A384N6B9;Q15366	F8VXH9;B4DRD7;H3BRU6;B4DLC0;F8VRH0;F8VZX2;A0A384N6B9;Q15366	Poly(rC)-binding protein 2	PCBP2	tr|F8VXH9|F8VXH9_HUMAN Poly(rC)-binding protein 2 (Fragment) OS=Homo sapiens OX=9606 GN=PCBP2 PE=1 SV=1;tr|B4DRD7|B4DRD7_HUMAN cDNA FLJ54752, highly similar to Poly(rC)-binding protein 2 OS=Homo sapiens OX=9606 PE=2 SV=1;tr|H3BRU6|H3BRU6_HUMAN Poly(rC)-bin	8	1	1	1	1	0	1	0	1	0	10	16.997	160	0	10.01	10	0	19470000	19470000	0
L0R512	L0R512		NCAM2	tr|L0R512|L0R512_HUMAN Alternative protein NCAM2 OS=Homo sapiens OX=9606 GN=NCAM2 PE=4 SV=1	1	1	1	1	1	1	1	1	1	1	21.4	4.7347	42	0	9.84	21.4	21.4	301770000	301770000	0
A0A0C4DFX0;B3KPN5;B4DF80;Q9H6R4	A0A0C4DFX0;B3KPN5;B4DF80;Q9H6R4	Nucleolar protein 6	NOL6	tr|A0A0C4DFX0|A0A0C4DFX0_HUMAN Nucleolar protein 6 OS=Homo sapiens OX=9606 GN=NOL6 PE=1 SV=1;tr|B3KPN5|B3KPN5_HUMAN Nucleolar protein 6 OS=Homo sapiens OX=9606 PE=2 SV=1;tr|B4DF80|B4DF80_HUMAN Nucleolar protein 6 OS=Homo sapiens OX=9606 PE=2 SV=1;sp|Q9H6R4	4	1	1	1	1	0	1	0	1	0	7.5	22.203	200	0	9.7293	7.5	0	7436200	7436200	0
B4DGX3;E9PBS1;P22234	B4DGX3;E9PBS1;P22234	Multifunctional protein ADE2;Phosphoribosylaminoimidazole-succinocarboxamide synthase;Phosphoribosylaminoimidazole carboxylase	PAICS	tr|B4DGX3|B4DGX3_HUMAN SAICAR synthetase OS=Homo sapiens OX=9606 PE=2 SV=1;tr|E9PBS1|E9PBS1_HUMAN AIR carboxylase (Fragment) OS=Homo sapiens OX=9606 GN=PAICS PE=1 SV=1;sp|P22234|PUR6_HUMAN Multifunctional protein ADE2 OS=Homo sapiens OX=9606 GN=PAICS PE=1	3	1	1	1	1	0	1	0	1	0	5.4	31.555	280	0	9.6379	5.4	0	0	0	0
Q3SYB5;Q96P63	Q3SYB5;Q96P63	Serpin B12	SERPINB12	tr|Q3SYB5|Q3SYB5_HUMAN SERPINB12 protein OS=Homo sapiens OX=9606 GN=SERPINB12 PE=2 SV=1;sp|Q96P63|SPB12_HUMAN Serpin B12 OS=Homo sapiens OX=9606 GN=SERPINB12 PE=1 SV=1	2	1	1	1	0	1	0	1	0	1	8.7	20.916	183	0	9.5472	0	8.7	16505000	0	16505000
A0A0A0MRN4;Q5BKZ1	A0A0A0MRN4;Q5BKZ1	DBIRD complex subunit ZNF326	ZNF326	tr|A0A0A0MRN4|A0A0A0MRN4_HUMAN DBIRD complex subunit ZNF326 OS=Homo sapiens OX=9606 GN=ZNF326 PE=1 SV=1;sp|Q5BKZ1|ZN326_HUMAN DBIRD complex subunit ZNF326 OS=Homo sapiens OX=9606 GN=ZNF326 PE=1 SV=2	2	1	1	1	1	0	1	0	1	0	3.2	55.57	493	0	9.5319	3.2	0	11229000	11229000	0
B4DIC4;C9J9W2;B4DJI4;A8K1D2;A0A024R1S8;Q14847	B4DIC4;C9J9W2;B4DJI4;A8K1D2;A0A024R1S8;Q14847	LIM and SH3 domain protein 1	LASP1	tr|B4DIC4|B4DIC4_HUMAN cDNA FLJ52195, highly similar to LIM and SH3 domain protein 1 OS=Homo sapiens OX=9606 PE=2 SV=1;tr|C9J9W2|C9J9W2_HUMAN LIM and SH3 domain protein 1 (Fragment) OS=Homo sapiens OX=9606 GN=LASP1 PE=1 SV=1;tr|B4DJI4|B4DJI4_HUMAN cDNA FLJ	6	1	1	1	1	0	1	0	1	0	10.4	14.598	125	0	9.1986	10.4	0	13536000	13536000	0
H0YLW7;H0YMW8;H0YNF3;H0YMR6;H0YLE6;H0YL55;H7BXE3;Q9NWH9	H0YLW7;H0YMW8;H0YNF3;H0YMR6;H0YLE6;H0YL55;H7BXE3;Q9NWH9	SAFB-like transcription modulator	SLTM	tr|H0YLW7|H0YLW7_HUMAN SAFB-like transcription modulator OS=Homo sapiens OX=9606 GN=SLTM PE=1 SV=1;tr|H0YMW8|H0YMW8_HUMAN SAFB-like transcription modulator OS=Homo sapiens OX=9606 GN=SLTM PE=1 SV=1;tr|H0YNF3|H0YNF3_HUMAN SAFB-like transcription modulator (	8	1	1	1	1	0	1	0	1	0	32.3	6.6127	62	0	8.9927	32.3	0	4568600	4568600	0
E9PMI6;E9PJF4;J3KN38;P54105	E9PMI6;E9PJF4;J3KN38;P54105	Methylosome subunit pICln	CLNS1A	tr|E9PMI6|E9PMI6_HUMAN Chloride channel, nucleotide sensitive 1A OS=Homo sapiens OX=9606 GN=CLNS1A PE=1 SV=1;tr|E9PJF4|E9PJF4_HUMAN Chloride channel, nucleotide sensitive 1A OS=Homo sapiens OX=9606 GN=CLNS1A PE=1 SV=1;tr|J3KN38|J3KN38_HUMAN Chloride channe	4	1	1	1	1	0	1	0	1	0	7.8	18.259	167	0	8.8756	7.8	0	54718000	54718000	0
A0A1B0GVS3;B4DMT4;B4DXP9;R4GMT0;B4DM97;A0A384NQ21;P61163	A0A1B0GVS3;B4DMT4;B4DXP9;R4GMT0;B4DM97;A0A384NQ21;P61163	Alpha-centractin	ACTR1A	tr|A0A1B0GVS3|A0A1B0GVS3_HUMAN Alpha-centractin OS=Homo sapiens OX=9606 GN=ACTR1A PE=1 SV=1;tr|B4DMT4|B4DMT4_HUMAN cDNA FLJ52695, highly similar to Alpha-centractin OS=Homo sapiens OX=9606 PE=2 SV=1;tr|B4DXP9|B4DXP9_HUMAN cDNA FLJ52800, highly similar to A	7	1	1	1	1	0	1	0	1	0	10	24.956	221	0	8.7821	10	0	24933000	24933000	0
Q5T7N0;A0A2R8Y4A2;A0A2R8Y6J3;B3KTM6;A2RUM7;Q59GX9;P46777	Q5T7N0;A0A2R8Y4A2;A0A2R8Y6J3;B3KTM6;A2RUM7;Q59GX9;P46777	60S ribosomal protein L5	RPL5	tr|Q5T7N0|Q5T7N0_HUMAN 60S ribosomal protein L5 (Fragment) OS=Homo sapiens OX=9606 GN=RPL5 PE=1 SV=2;tr|A0A2R8Y4A2|A0A2R8Y4A2_HUMAN 60S ribosomal protein L5 OS=Homo sapiens OX=9606 GN=RPL5 PE=1 SV=1;tr|A0A2R8Y6J3|A0A2R8Y6J3_HUMAN 60S ribosomal protein L5 (	7	1	1	1	1	0	1	0	1	0	13.8	14.114	130	0	8.5657	13.8	0	23586000	23586000	0
A0A0S2Z5V0;A0A0S2Z627;B7Z6J9;Q5T4F4	A0A0S2Z5V0;A0A0S2Z627;B7Z6J9;Q5T4F4	Protrudin	ZFYVE27	tr|A0A0S2Z5V0|A0A0S2Z5V0_HUMAN Protrudin (Fragment) OS=Homo sapiens OX=9606 GN=ZFYVE27 PE=2 SV=1;tr|A0A0S2Z627|A0A0S2Z627_HUMAN Protrudin (Fragment) OS=Homo sapiens OX=9606 GN=ZFYVE27 PE=2 SV=1;tr|B7Z6J9|B7Z6J9_HUMAN cDNA FLJ58326, highly similar to Zinc f	4	1	1	1	0	1	0	1	0	1	1.8	37.373	336	0	8.3372	0	1.8	98002000	0	98002000
B7Z553;D9ZGG2;P04004	B7Z553;D9ZGG2;P04004	Vitronectin;Vitronectin V65 subunit;Vitronectin V10 subunit;Somatomedin-B	VTN	tr|B7Z553|B7Z553_HUMAN cDNA FLJ51266, highly similar to Vitronectin OS=Homo sapiens OX=9606 PE=2 SV=1;tr|D9ZGG2|D9ZGG2_HUMAN Vitronectin OS=Homo sapiens OX=9606 GN=VTN PE=4 SV=1;sp|P04004|VTNC_HUMAN Vitronectin OS=Homo sapiens OX=9606 GN=VTN PE=1 SV=1	3	1	1	1	1	0	1	0	1	0	7	23.605	214	0	8.0468	7	0	11196000	11196000	0
B8QGS9;Q99959	B8QGS9;Q99959	Plakophilin-2	PKP2	tr|B8QGS9|B8QGS9_HUMAN Truncated plakophilin-2 OS=Homo sapiens OX=9606 GN=PKP2 PE=1 SV=1;sp|Q99959|PKP2_HUMAN Plakophilin-2 OS=Homo sapiens OX=9606 GN=PKP2 PE=1 SV=2	2	1	1	1	1	0	1	0	1	0	3.2	91.239	824	0	7.9986	3.2	0	4949700	4949700	0
Q86WV4;P82933	Q86WV4;P82933	28S ribosomal protein S9, mitochondrial	MRPS9	tr|Q86WV4|Q86WV4_HUMAN MRPS9 protein (Fragment) OS=Homo sapiens OX=9606 GN=MRPS9 PE=2 SV=1;sp|P82933|RT09_HUMAN 28S ribosomal protein S9, mitochondrial OS=Homo sapiens OX=9606 GN=MRPS9 PE=1 SV=2	2	1	1	1	1	0	1	0	1	0	4.3	35.148	302	0	7.9834	4.3	0	14934000	14934000	0
Q53FG6;B3KUJ0;Q15427	Q53FG6;B3KUJ0;Q15427	Splicing factor 3B subunit 4	SF3B4	tr|Q53FG6|Q53FG6_HUMAN Splicing factor 3b, subunit 4 variant (Fragment) OS=Homo sapiens OX=9606 PE=2 SV=1;tr|B3KUJ0|B3KUJ0_HUMAN cDNA FLJ39996 fis, clone STOMA2002166, highly similar to Splicing factor 3B subunit 4 OS=Homo sapiens OX=9606 PE=2 SV=1;sp|Q154	3	1	1	1	1	0	1	0	1	0	3.3	44.386	424	0	7.934	3.3	0	20350000	20350000	0
H0YJE9;H0YJT1;H0YJC0;V9HW24;A0A087X2I1;P62333	H0YJE9;H0YJT1;H0YJC0;V9HW24;A0A087X2I1;P62333	26S protease regulatory subunit 10B	PSMC6;HEL-S-73	tr|H0YJE9|H0YJE9_HUMAN 26S proteasome regulatory subunit 10B OS=Homo sapiens OX=9606 GN=PSMC6 PE=1 SV=2;tr|H0YJT1|H0YJT1_HUMAN 26S proteasome regulatory subunit 10B OS=Homo sapiens OX=9606 GN=PSMC6 PE=1 SV=2;tr|H0YJC0|H0YJC0_HUMAN 26S proteasome regulatory	6	1	1	1	1	0	1	0	1	0	20	8.2554	70	0	7.8858	20	0	30077000	30077000	0
V9HW90;P00390	V9HW90;P00390	Glutathione reductase, mitochondrial	HEL-75;GSR	tr|V9HW90|V9HW90_HUMAN Glutathione reductase OS=Homo sapiens OX=9606 GN=HEL-75 PE=2 SV=1;sp|P00390|GSHR_HUMAN Glutathione reductase, mitochondrial OS=Homo sapiens OX=9606 GN=GSR PE=1 SV=2	2	1	1	1	1	0	1	0	1	0	2.3	56.256	522	0	7.8592	2.3	0	11816000	11816000	0
Q8WXV6	Q8WXV6		PLEC1	tr|Q8WXV6|Q8WXV6_HUMAN Plectin isoform 1a (Fragment) OS=Homo sapiens OX=9606 GN=PLEC1 PE=2 SV=1	1	1	1	1	1	0	1	0	1	0	35.1	4.1457	37	0	7.8096	35.1	0	88387000	88387000	0
F8WBF5;B7ZL31;A0A087WX74;B9EG64;B7ZA12;Q9HAZ1;P49759	F8WBF5;B7ZL31;A0A087WX74;B9EG64;B7ZA12;Q9HAZ1;P49759	Dual specificity protein kinase CLK4;Dual specificity protein kinase CLK1	CLK1;CLK4	tr|F8WBF5|F8WBF5_HUMAN Dual-specificity protein kinase CLK1 OS=Homo sapiens OX=9606 GN=CLK1 PE=1 SV=1;tr|B7ZL31|B7ZL31_HUMAN CLK4 protein OS=Homo sapiens OX=9606 GN=CLK4 PE=1 SV=1;tr|A0A087WX74|A0A087WX74_HUMAN Dual-specificity protein kinase CLK4 OS=Homo	7	1	1	1	1	0	1	0	1	0	3.9	41.851	355	0	7.7867	3.9	0	18903000	18903000	0
E9PF10;B4DLT2;A0A024R071;O75694	E9PF10;B4DLT2;A0A024R071;O75694	Nuclear pore complex protein Nup155	NUP155	tr|E9PF10|E9PF10_HUMAN Nuclear pore complex protein Nup155 OS=Homo sapiens OX=9606 GN=NUP155 PE=1 SV=1;tr|B4DLT2|B4DLT2_HUMAN cDNA FLJ56637, highly similar to Nuclear pore complex protein Nup155 OS=Homo sapiens OX=9606 PE=2 SV=1;tr|A0A024R071|A0A024R071_HU	4	1	1	1	1	0	1	0	1	0	1.4	148.09	1327	0	7.7866	1.4	0	6275700	6275700	0
E5RHC7;E5RH59;E5RFW7;B4DJN9;E5RFH0;E5RGU4;Q5BKY2;A0A087WZK9;Q6IB98;Q53HR0;Q53HG0;B3KS98;O15372	E5RHC7;E5RH59;E5RFW7;B4DJN9;E5RFH0;E5RGU4;Q5BKY2;A0A087WZK9;Q6IB98;Q53HR0;Q53HG0;B3KS98;O15372	Eukaryotic translation initiation factor 3 subunit H	EIF3H;EIF3S3	tr|E5RHC7|E5RHC7_HUMAN Eukaryotic translation initiation factor 3 subunit H OS=Homo sapiens OX=9606 GN=EIF3H PE=1 SV=1;tr|E5RH59|E5RH59_HUMAN Eukaryotic translation initiation factor 3 subunit H OS=Homo sapiens OX=9606 GN=EIF3H PE=1 SV=1;tr|E5RFW7|E5RFW7_H	13	1	1	1	1	0	1	0	1	0	41.3	4.3186	46	0	7.6791	41.3	0	22006000	22006000	0
U3KQI1;A0A0A0MTJ1;B2R8G6;A0A024R7P2;B7Z6M0;Q14318	U3KQI1;A0A0A0MTJ1;B2R8G6;A0A024R7P2;B7Z6M0;Q14318	Peptidyl-prolyl cis-trans isomerase FKBP8	FKBP8	tr|U3KQI1|U3KQI1_HUMAN Peptidyl-prolyl cis-trans isomerase FKBP8 (Fragment) OS=Homo sapiens OX=9606 GN=FKBP8 PE=1 SV=1;tr|A0A0A0MTJ1|A0A0A0MTJ1_HUMAN Peptidyl-prolyl cis-trans isomerase FKBP8 OS=Homo sapiens OX=9606 GN=FKBP8 PE=1 SV=1;tr|B2R8G6|B2R8G6_HUMA	6	1	1	1	1	0	1	0	1	0	15.5	11.019	103	0	7.665	15.5	0	8043800	8043800	0
A0A7I2V4L7;B1ANR0;Q6IQ30;Q13310;A0A7I2V5W9;H0Y5F5;A0A7I2V598;Q15164;H0YCC8	A0A7I2V4L7;B1ANR0;Q6IQ30;Q13310;A0A7I2V5W9;H0Y5F5;A0A7I2V598	Polyadenylate-binding protein;Polyadenylate-binding protein 4	PABPC4	tr|A0A7I2V4L7|A0A7I2V4L7_HUMAN Polyadenylate-binding protein OS=Homo sapiens OX=9606 GN=PABPC4 PE=1 SV=1;tr|B1ANR0|B1ANR0_HUMAN Polyadenylate-binding protein OS=Homo sapiens OX=9606 GN=PABPC4 PE=1 SV=1;tr|Q6IQ30|Q6IQ30_HUMAN Polyadenylate-binding protein O	9	5	1	1	5	1	1	0	1	0	13.1	66.499	601	0	7.6258	13.1	1.8	36086000	36086000	0
Q53FC7;B3KSM6;B2R6X5;A0A384NKX5;P17066;P48741	Q53FC7;B3KSM6;B2R6X5;A0A384NKX5;P17066	Heat shock 70 kDa protein 6	HSPA6	tr|Q53FC7|Q53FC7_HUMAN Heat shock 70kDa protein 6 (HSP70B) variant (Fragment) OS=Homo sapiens OX=9606 PE=1 SV=1;tr|B3KSM6|B3KSM6_HUMAN cDNA FLJ36606 fis, clone TRACH2015654, highly similar to HEAT SHOCK 70 kDa PROTEIN 6 OS=Homo sapiens OX=9606 PE=2 SV=1;t	6	5	1	1	3	3	1	0	1	0	6.5	71.003	643	0	7.585	5.1	3.4	151170000	151170000	0
B3KRD1;B7Z4D2;A0A0C4DG86;Q9NX95	B3KRD1;B7Z4D2;A0A0C4DG86;Q9NX95	Syntabulin	SYBU	tr|B3KRD1|B3KRD1_HUMAN Syntabulin OS=Homo sapiens OX=9606 GN=SYBU PE=1 SV=1;tr|B7Z4D2|B7Z4D2_HUMAN Syntabulin OS=Homo sapiens OX=9606 GN=SYBU PE=1 SV=1;tr|A0A0C4DG86|A0A0C4DG86_HUMAN Syntabulin OS=Homo sapiens OX=9606 GN=SYBU PE=1 SV=1;sp|Q9NX95|SYBU_HUMAN	4	1	1	1	1	0	1	0	1	0	5.7	50.463	457	0	7.5792	5.7	0	7974100	7974100	0
Q9UJZ1	Q9UJZ1	Stomatin-like protein 2, mitochondrial	STOML2	sp|Q9UJZ1|STML2_HUMAN Stomatin-like protein 2, mitochondrial OS=Homo sapiens OX=9606 GN=STOML2 PE=1 SV=1	1	1	1	1	1	0	1	0	1	0	4.2	38.534	356	0	7.5754	4.2	0	4655100	4655100	0
A0A024R6D8;Q59EK7;Q13243;B4DJK0;B4DUA4;Q86U32;Q59EF5	A0A024R6D8;Q59EK7;Q13243;B4DJK0;B4DUA4;Q86U32;Q59EF5	Serine/arginine-rich splicing factor 5	SFRS5;SRSF5	tr|A0A024R6D8|A0A024R6D8_HUMAN Splicing factor, arginine/serine-rich 5, isoform CRA_a OS=Homo sapiens OX=9606 GN=SFRS5 PE=3 SV=1;tr|Q59EK7|Q59EK7_HUMAN CS0DF038YO05 variant (Fragment) OS=Homo sapiens OX=9606 PE=3 SV=1;sp|Q13243|SRSF5_HUMAN Serine/arginine-	7	2	1	1	2	0	1	0	1	0	8.8	31.263	272	0	7.5524	8.8	0	0	0	0
Q8IYD1	Q8IYD1	Eukaryotic peptide chain release factor GTP-binding subunit ERF3B	GSPT2	sp|Q8IYD1|ERF3B_HUMAN Eukaryotic peptide chain release factor GTP-binding subunit ERF3B OS=Homo sapiens OX=9606 GN=GSPT2 PE=1 SV=2	1	1	1	1	1	0	1	0	1	0	2.7	68.882	628	0	7.4658	2.7	0	22638000	22638000	0
X6RJY0;B4E343;Q08E77;A0A024RDV0;Q5TAP6;Q9BVJ6	X6RJY0;B4E343;Q08E77;A0A024RDV0;Q5TAP6;Q9BVJ6	U3 small nucleolar RNA-associated protein 14 homolog C;U3 small nucleolar RNA-associated protein 14 homolog A	UTP14A;UTP14C;hCG_1811699	tr|X6RJY0|X6RJY0_HUMAN U3 small nucleolar RNA-associated protein 14 homolog A (Fragment) OS=Homo sapiens OX=9606 GN=UTP14A PE=1 SV=1;tr|B4E343|B4E343_HUMAN cDNA FLJ54249, highly similar to U3 small nucleolar RNA-associated protein 14 homolog A OS=Homo sapi	6	1	1	1	1	0	1	0	1	0	4.1	36.619	320	0	7.4211	4.1	0	10502000	10502000	0
A0A0J9YXU7;A0A0J9YYJ1;Q86X69;G3XAK4;B4DKM6;B4DW02;A0A0J9YXF2;Q15165	A0A0J9YXU7;A0A0J9YYJ1;Q86X69;G3XAK4;B4DKM6;B4DW02;A0A0J9YXF2;Q15165	Serum paraoxonase/arylesterase 2	PON2	tr|A0A0J9YXU7|A0A0J9YXU7_HUMAN Paraoxonase (Fragment) OS=Homo sapiens OX=9606 GN=PON2 PE=1 SV=1;tr|A0A0J9YYJ1|A0A0J9YYJ1_HUMAN Paraoxonase (Fragment) OS=Homo sapiens OX=9606 GN=PON2 PE=1 SV=1;tr|Q86X69|Q86X69_HUMAN Paraoxonase OS=Homo sapiens OX=9606 PE=2	8	1	1	1	1	0	1	0	1	0	28.3	13.179	113	0	7.4089	28.3	0	22301000	22301000	0
A0A0S2Z4I7;A0A0S2Z4I9;A0A0S2Z4N8;A0A024R0V4;P50552	A0A0S2Z4I7;A0A0S2Z4I9;A0A0S2Z4N8;A0A024R0V4;P50552	Vasodilator-stimulated phosphoprotein	VASP	tr|A0A0S2Z4I7|A0A0S2Z4I7_HUMAN Vasodilator-stimulated phosphoprotein isoform 4 (Fragment) OS=Homo sapiens OX=9606 GN=VASP PE=2 SV=1;tr|A0A0S2Z4I9|A0A0S2Z4I9_HUMAN Vasodilator-stimulated phosphoprotein isoform 3 (Fragment) OS=Homo sapiens OX=9606 GN=VASP PE	5	1	1	1	1	0	1	0	1	0	4.9	31.669	288	0	7.4051	4.9	0	5343200	5343200	0
B2R4M6;P06702	B2R4M6;P06702	Protein S100;Protein S100-A9	S100A9	tr|B2R4M6|B2R4M6_HUMAN Protein S100 OS=Homo sapiens OX=9606 PE=2 SV=1;sp|P06702|S10A9_HUMAN Protein S100-A9 OS=Homo sapiens OX=9606 GN=S100A9 PE=1 SV=1	2	1	1	1	1	0	1	0	1	0	13.2	13.21	114	0	7.3973	13.2	0	20958000	20958000	0
M0R047;Q0VAB1;A0A024R0M6;Q3ZCQ8	M0R047;Q0VAB1;A0A024R0M6;Q3ZCQ8	Mitochondrial import inner membrane translocase subunit TIM50	TIMM50	tr|M0R047|M0R047_HUMAN Mitochondrial import inner membrane translocase subunit TIM50 (Fragment) OS=Homo sapiens OX=9606 GN=TIMM50 PE=1 SV=1;tr|Q0VAB1|Q0VAB1_HUMAN Mitochondrial import inner membrane translocase subunit TIM50 OS=Homo sapiens OX=9606 GN=TIMM	4	1	1	1	1	0	1	0	1	0	7	25.028	227	0	7.373	7	0	9015500	9015500	0
A0A0G2JRI7;D3DTC2;A0A0G2JQ62;Q8NF37	A0A0G2JRI7;D3DTC2;A0A0G2JQ62;Q8NF37	Lysophosphatidylcholine acyltransferase 1	AYTL2;LPCAT1	tr|A0A0G2JRI7|A0A0G2JRI7_HUMAN Lysophosphatidylcholine acyltransferase 1 OS=Homo sapiens OX=9606 GN=LPCAT1 PE=1 SV=1;tr|D3DTC2|D3DTC2_HUMAN Acyltransferase like 2, isoform CRA_a OS=Homo sapiens OX=9606 GN=AYTL2 PE=4 SV=1;tr|A0A0G2JQ62|A0A0G2JQ62_HUMAN Lyso	4	1	1	1	1	0	1	0	1	0	6.4	25.74	234	0	7.3698	6.4	0	1787400	1787400	0
B4DEX8;A0A140VJP5;P31153	B4DEX8;A0A140VJP5;P31153	S-adenosylmethionine synthase;S-adenosylmethionine synthase isoform type-2	MAT2A	tr|B4DEX8|B4DEX8_HUMAN S-adenosylmethionine synthase OS=Homo sapiens OX=9606 GN=MAT2A PE=2 SV=1;tr|A0A140VJP5|A0A140VJP5_HUMAN S-adenosylmethionine synthase OS=Homo sapiens OX=9606 PE=2 SV=1;sp|P31153|METK2_HUMAN S-adenosylmethionine synthase isoform type-	3	1	1	1	1	0	1	0	1	0	4.1	39.71	362	0	7.3698	4.1	0	16031000	16031000	0
E7EMD0;B4DDH3;B4E305;B4DKM8;B4DJI8;Q63HL4;B2R6E5;A8K3B4;Q59ED7;H0Y4R2;P16435	E7EMD0;B4DDH3;B4E305;B4DKM8;B4DJI8;Q63HL4;B2R6E5;A8K3B4;Q59ED7;H0Y4R2;P16435	NADPH--cytochrome P450 reductase	POR;DKFZp686G04235	tr|E7EMD0|E7EMD0_HUMAN NADPH--cytochrome P450 reductase OS=Homo sapiens OX=9606 GN=POR PE=1 SV=1;tr|B4DDH3|B4DDH3_HUMAN cDNA FLJ50749, highly similar to NADPH--cytochrome P450 reductase OS=Homo sapiens OX=9606 PE=2 SV=1;tr|B4E305|B4E305_HUMAN cDNA FLJ59656	11	1	1	1	1	0	1	0	1	0	3.3	47.401	418	0	7.3007	3.3	0	6640700	6640700	0
A8K3Y5;Q9NX58	A8K3Y5;Q9NX58	Cell growth-regulating nucleolar protein	LYAR	tr|A8K3Y5|A8K3Y5_HUMAN cDNA FLJ78186 OS=Homo sapiens OX=9606 PE=2 SV=1;sp|Q9NX58|LYAR_HUMAN Cell growth-regulating nucleolar protein OS=Homo sapiens OX=9606 GN=LYAR PE=1 SV=2	2	1	1	1	1	0	1	0	1	0	3.7	43.622	379	0	7.2991	3.7	0	12912000	12912000	0
Q5EC54;B4DFF1	Q5EC54;B4DFF1		HNRPK	tr|Q5EC54|Q5EC54_HUMAN Heterogeneous nuclear ribonucleoprotein K OS=Homo sapiens OX=9606 GN=HNRPK PE=2 SV=1;tr|B4DFF1|B4DFF1_HUMAN Heterogeneous nuclear ribonucleoprotein K OS=Homo sapiens OX=9606 PE=2 SV=1	2	18	1	1	16	2	1	0	1	0	46.6	51.058	464	0	7.2711	41.2	5.4	15651000	15651000	0
A0A024R534;O94776	A0A024R534;O94776	Metastasis-associated protein MTA2	MTA2	tr|A0A024R534|A0A024R534_HUMAN Metastasis associated 1 family, member 2, isoform CRA_a OS=Homo sapiens OX=9606 GN=MTA2 PE=4 SV=1;sp|O94776|MTA2_HUMAN Metastasis-associated protein MTA2 OS=Homo sapiens OX=9606 GN=MTA2 PE=1 SV=1	2	1	1	1	1	0	1	0	1	0	2.7	75.022	668	0	7.2377	2.7	0	11570000	11570000	0
Q59H05;O15438	Q59H05;O15438	Canalicular multispecific organic anion transporter 2	ABCC3	tr|Q59H05|Q59H05_HUMAN ABC-type glutathione-S-conjugate transporter (Fragment) OS=Homo sapiens OX=9606 PE=2 SV=1;sp|O15438|MRP3_HUMAN ATP-binding cassette sub-family C member 3 OS=Homo sapiens OX=9606 GN=ABCC3 PE=1 SV=3	2	1	1	1	1	0	1	0	1	0	1.2	169.97	1533	0	7.1848	1.2	0	6303000	6303000	0
H3BUE4;H3BUI9;H3BP04;H3BSJ9;H3BRG4;P22695	H3BUE4;H3BUI9;H3BP04;H3BSJ9;H3BRG4;P22695	Cytochrome b-c1 complex subunit 2, mitochondrial	UQCRC2	tr|H3BUE4|H3BUE4_HUMAN Cytochrome b-c1 complex subunit 2, mitochondrial OS=Homo sapiens OX=9606 GN=UQCRC2 PE=1 SV=1;tr|H3BUI9|H3BUI9_HUMAN Cytochrome b-c1 complex subunit 2, mitochondrial OS=Homo sapiens OX=9606 GN=UQCRC2 PE=1 SV=1;tr|H3BP04|H3BP04_HUMAN C	6	1	1	1	1	0	1	0	1	0	15.5	12.428	116	0	7.1649	15.5	0	8060600	8060600	0
Q53XL8;Q53HB3;P62191	Q53XL8;Q53HB3;P62191	26S protease regulatory subunit 4	PSMC1	tr|Q53XL8|Q53XL8_HUMAN Proteasome (Prosome, macropain) 26S subunit, ATPase, 1 OS=Homo sapiens OX=9606 GN=PSMC1 PE=2 SV=1;tr|Q53HB3|Q53HB3_HUMAN Proteasome 26S ATPase subunit 1 variant (Fragment) OS=Homo sapiens OX=9606 PE=2 SV=1;sp|P62191|PRS4_HUMAN 26S pr	3	1	1	1	1	0	1	0	1	0	4.8	49.184	440	0	7.1089	4.8	0	0	0	0
A0A0U1RQT9;C9JYN0;A8K865;A4D0R1;Q16563	A0A0U1RQT9;C9JYN0;A8K865;A4D0R1;Q16563	Synaptophysin-like protein 1	SYPL1;SYPL	tr|A0A0U1RQT9|A0A0U1RQT9_HUMAN Synaptophysin-like protein 1 (Fragment) OS=Homo sapiens OX=9606 GN=SYPL1 PE=1 SV=1;tr|C9JYN0|C9JYN0_HUMAN Synaptophysin-like protein 1 OS=Homo sapiens OX=9606 GN=SYPL1 PE=1 SV=1;tr|A8K865|A8K865_HUMAN cDNA FLJ75789, highly si	5	1	1	1	1	0	1	0	1	0	8.1	14.967	135	0	7.0951	8.1	0	18131000	18131000	0
K7EMT0;Q05DF2;Q15428	K7EMT0;Q05DF2;Q15428	Splicing factor 3A subunit 2	SF3A2	tr|K7EMT0|K7EMT0_HUMAN Splicing factor 3A subunit 2 (Fragment) OS=Homo sapiens OX=9606 GN=SF3A2 PE=1 SV=2;tr|Q05DF2|Q05DF2_HUMAN SF3A2 protein (Fragment) OS=Homo sapiens OX=9606 GN=SF3A2 PE=2 SV=1;sp|Q15428|SF3A2_HUMAN Splicing factor 3A subunit 2 OS=Homo	3	1	1	1	1	0	1	0	1	0	10.4	15.224	135	0	7.0803	10.4	0	16110000	16110000	0
Q59F96;H0YGW7;Q2L6I2;A0A1U9X609;Q5STZ8;Q8NE71	Q59F96;H0YGW7;Q2L6I2;A0A1U9X609;Q5STZ8;Q8NE71	ATP-binding cassette sub-family F member 1	ABCF1	tr|Q59F96|Q59F96_HUMAN ATP-binding cassette, sub-family F, member 1 variant (Fragment) OS=Homo sapiens OX=9606 PE=2 SV=1;tr|H0YGW7|H0YGW7_HUMAN ATP-binding cassette sub-family F member 1 (Fragment) OS=Homo sapiens OX=9606 GN=ABCF1 PE=1 SV=1;tr|Q2L6I2|Q2L6I	6	1	1	1	1	0	1	0	1	0	2.2	67.422	593	0	7.0519	2.2	0	12195000	12195000	0
A0A024R3R7;Q5T3Q7;B2RWN5;Q9H583	A0A024R3R7;Q5T3Q7;B2RWN5;Q9H583	HEAT repeat-containing protein 1;HEAT repeat-containing protein 1, N-terminally processed	HEATR1	tr|A0A024R3R7|A0A024R3R7_HUMAN HEAT repeat-containing protein 1 OS=Homo sapiens OX=9606 GN=HEATR1 PE=3 SV=1;tr|Q5T3Q7|Q5T3Q7_HUMAN HEAT repeat-containing protein 1 OS=Homo sapiens OX=9606 GN=HEATR1 PE=1 SV=1;tr|B2RWN5|B2RWN5_HUMAN HEAT repeat-containing pr	4	1	1	1	1	0	1	0	1	0	0.6	230.54	2036	0	7.0388	0.6	0	9060400	9060400	0
V9H1E0;H3BVD5;B4DJK7;H3BSM0;A8K2Q7;Q53FZ2	V9H1E0;H3BVD5;B4DJK7;H3BSM0;A8K2Q7;Q53FZ2	Acyl-coenzyme A synthetase ACSM3, mitochondrial	SA;ACSM3	tr|V9H1E0|V9H1E0_HUMAN SA protein (Fragment) OS=Homo sapiens OX=9606 GN=SA PE=4 SV=1;tr|H3BVD5|H3BVD5_HUMAN Acyl-coenzyme A synthetase ACSM3, mitochondrial (Fragment) OS=Homo sapiens OX=9606 GN=ACSM3 PE=1 SV=1;tr|B4DJK7|B4DJK7_HUMAN cDNA FLJ56648, highly s	6	1	1	1	1	0	1	0	1	0	28.3	5.0649	46	0	7.0388	28.3	0	14683000	14683000	0
F8VXB0;B3KMB9;A8K3E7;Q8NEU8	F8VXB0;B3KMB9;A8K3E7;Q8NEU8	DCC-interacting protein 13-beta	APPL2	tr|F8VXB0|F8VXB0_HUMAN DCC-interacting protein 13-beta OS=Homo sapiens OX=9606 GN=APPL2 PE=1 SV=1;tr|B3KMB9|B3KMB9_HUMAN cDNA FLJ10659 fis, clone NT2RP2006071, highly similar to DCC-interacting protein 13 beta OS=Homo sapiens OX=9606 PE=2 SV=1;tr|A8K3E7|A8	4	1	1	1	1	0	1	0	1	0	6	26.757	235	0	6.9919	6	0	5133300	5133300	0
K7EP16;K7ENA8;Q6IAM0;A8K5K5;O75821	K7EP16;K7ENA8;Q6IAM0;A8K5K5;O75821	Eukaryotic translation initiation factor 3 subunit G	EIF3G	tr|K7EP16|K7EP16_HUMAN Eukaryotic translation initiation factor 3 subunit G (Fragment) OS=Homo sapiens OX=9606 GN=EIF3G PE=1 SV=1;tr|K7ENA8|K7ENA8_HUMAN Eukaryotic translation initiation factor 3 subunit G (Fragment) OS=Homo sapiens OX=9606 GN=EIF3G PE=1 S	5	1	1	1	1	0	1	0	1	0	13.6	13.212	118	0	6.9253	13.6	0	30204000	30204000	0
I3NI03;A0A7P0TBP8;A0A7P0Z476;I3L3U6;A0A7P0T9S9;A0A7P0TAX9;B4DNP9;B4DJS0;A0A7P0Z4J0;A0A7P0Z4S2;H0Y3Z3;B4DLN6;B4DUA5;I3L514;H7BZ94;I3L0S0;A0A7P0TA97;A0A7P0T8X1;A0A7P0T8C0;A0A7P0T9U6;A0A7P0T8J3;B4DNL5;A0A024R8S5;A0A7P0T9D6;A0A7P0TB26;I3L4M2;A0A7P0TA35;A0A7P0TA71;P07237	I3NI03;A0A7P0TBP8;A0A7P0Z476;I3L3U6;A0A7P0T9S9;A0A7P0TAX9;B4DNP9;B4DJS0;A0A7P0Z4J0;A0A7P0Z4S2;H0Y3Z3;B4DLN6;B4DUA5;I3L514;H7BZ94;I3L0S0;A0A7P0TA97;A0A7P0T8X1;A0A7P0T8C0;A0A7P0T9U6;A0A7P0T8J3;B4DNL5;A0A024R8S5;A0A7P0T9D6;A0A7P0TB26;I3L4M2;A0A7P0TA35;A0A7P0TA71;P07237	Protein disulfide-isomerase	P4HB	tr|I3NI03|I3NI03_HUMAN Protein disulfide-isomerase OS=Homo sapiens OX=9606 GN=P4HB PE=1 SV=2;tr|A0A7P0TBP8|A0A7P0TBP8_HUMAN Protein disulfide-isomerase OS=Homo sapiens OX=9606 GN=P4HB PE=4 SV=1;tr|A0A7P0Z476|A0A7P0Z476_HUMAN Protein disulfide-isomerase OS=	29	1	1	1	1	0	1	0	1	0	13.6	13.028	118	0	6.9195	13.6	0	18257000	18257000	0
Q53SV6;F8WCD0;Q8NC42	Q53SV6;F8WCD0;Q8NC42	E3 ubiquitin-protein ligase RNF149	LOC284996;RNF149	tr|Q53SV6|Q53SV6_HUMAN Uncharacterized protein LOC284996 (Fragment) OS=Homo sapiens OX=9606 GN=LOC284996 PE=4 SV=1;tr|F8WCD0|F8WCD0_HUMAN E3 ubiquitin-protein ligase RNF149 OS=Homo sapiens OX=9606 GN=RNF149 PE=1 SV=1;sp|Q8NC42|RN149_HUMAN E3 ubiquitin-prot	3	1	1	1	1	0	1	0	1	0	10.4	17.64	163	0	6.904	10.4	0	11082000	11082000	0
Q8TEB7	Q8TEB7	E3 ubiquitin-protein ligase RNF128	RNF128	sp|Q8TEB7|RN128_HUMAN E3 ubiquitin-protein ligase RNF128 OS=Homo sapiens OX=9606 GN=RNF128 PE=1 SV=1	1	1	1	1	1	0	1	0	1	0	3.3	46.52	428	0	6.8507	3.3	0	12492000	12492000	0
G3V5L0;G3V2Y4;B4DJ63;B4DLV4;B4DW25;B4DP88;B4E1G2;Q5BJF5;Q5HYG8;B4DJQ3;A0A024RB99;V9HW06;Q53ET4;B4DWA7;P34897	G3V5L0;G3V2Y4;B4DJ63;B4DLV4;B4DW25;B4DP88;B4E1G2;Q5BJF5;Q5HYG8;B4DJQ3;A0A024RB99;V9HW06;Q53ET4;B4DWA7;P34897	Serine hydroxymethyltransferase;Serine hydroxymethyltransferase, mitochondrial	SHMT2;DKFZp686P09201;HEL-S-51e	tr|G3V5L0|G3V5L0_HUMAN Glycine hydroxymethyltransferase (Fragment) OS=Homo sapiens OX=9606 GN=SHMT2 PE=1 SV=1;tr|G3V2Y4|G3V2Y4_HUMAN Glycine hydroxymethyltransferase (Fragment) OS=Homo sapiens OX=9606 GN=SHMT2 PE=1 SV=1;tr|B4DJ63|B4DJ63_HUMAN Serine hydrox	15	1	1	1	1	0	1	0	1	0	6.5	23.965	215	0	6.8201	6.5	0	10366000	10366000	0
B7ZMG8;Q7Z3Y5;A0A5H1ZRS9;A0A5H1ZRS2;A0A087X0Q4;A0A5C2GM63;A0A5C2G1L1;A0A5C2GWX1;A0A5C2GWK8;A0A5C2GW49;A0A5C2GUF5;A0A5C2GLS3;A0A5C2GL20;A0A5C2GK16;A0A5C2GK11;A0A5C2GJI2;A0A5C2GJI1;A0A5C2GID7;A0A5C2GGX9;A0A5C2GGQ8;A0A5C2GBP1;A0A5C2G921;A0A5C2G5N4;A0A5C2G1G8;A0A5C2FYZ2;A0A5C2FXP5;A0A5C2FXI2;A0A5C2FX70;A0A5C2FUB0;A0A7T0PYM2;A0A7T0LNC8;A0A5C2H424;A0A5C2H411;A0A5C2H3Y3;A0A5C2H383;A0A5C2H1M0;A0A5C2H1A1;…	B7ZMG8;Q7Z3Y5;A0A5H1ZRS9;A0A5H1ZRS2;A0A087X0Q4;A0A5C2GM63;A0A5C2G1L1;A0A5C2GWX1;A0A5C2GWK8;A0A5C2GW49;A0A5C2GUF5;A0A5C2GLS3;A0A5C2GL20;A0A5C2GK16;A0A5C2GK11;A0A5C2GJI2;A0A5C2GJI1;A0A5C2GID7;A0A5C2GGX9;A0A5C2GGQ8;A0A5C2GBP1;A0A5C2G921;A0A5C2G5N4;A0A5C2G1G8;A0A5C2FYZ2;A0A5C2FXP5;A0A5C2FXI2;A0A5C2FX70;A0A5C2FUB0;A0A7T0PYM2;A0A7T0LNC8;A0A5C2H424;A0A5C2H411;A0A5C2H3Y3;A0A5C2H383;A0A5C2H1M0;A0A5C2H1A1;…	Ig kappa chain V-II region RPMI 6410;Ig kappa chain V-II region FR;Ig kappa chain V-II region Cum	VKA17;IGKV2-40;IGKV A18;IGKV2D-26;IGKV2D-30;IGKV2D-29;IGKV2D-28	tr|B7ZMG8|B7ZMG8_HUMAN IGv domain-containing protein OS=Homo sapiens OX=9606 PE=2 SV=1;tr|Q7Z3Y5|Q7Z3Y5_HUMAN Rearranged VKA17 V gene segment (Fragment) OS=Homo sapiens OX=9606 GN=VKA17 PE=4 SV=1;tr|A0A5H1ZRS9|A0A5H1ZRS9_HUMAN Immunoglobulin kappa variable	245	1	1	1	1	0	1	0	1	0	15.7	9.0579	83	0	6.8142	15.7	0	198060000	198060000	0
Q0EFA5;A8K9C1;A0A1U9X8Y9;A0A1U9X8X8;A0A1U9X8X5;Q2L6G8;M1SWB8;G8JLG2;D2IYL2;A0A1U9X901;A0A1U9X8Z0;A0A1U9X8X6;Q15517	Q0EFA5;A8K9C1;A0A1U9X8Y9;A0A1U9X8X8;A0A1U9X8X5;Q2L6G8;M1SWB8;G8JLG2;D2IYL2;A0A1U9X901;A0A1U9X8Z0;A0A1U9X8X6;Q15517	Corneodesmosin	S;CDSN	tr|Q0EFA5|Q0EFA5_HUMAN Corneodesmosin OS=Homo sapiens OX=9606 GN=S PE=4 SV=1;tr|A8K9C1|A8K9C1_HUMAN Corneodesmosin OS=Homo sapiens OX=9606 PE=1 SV=1;tr|A0A1U9X8Y9|A0A1U9X8Y9_HUMAN Corneodesmosin OS=Homo sapiens OX=9606 PE=4 SV=1;tr|A0A1U9X8X8|A0A1U9X8X8_HU	13	1	1	1	0	1	0	1	0	1	3.5	49.896	512	0	6.777	0	3.5	8351100	0	8351100
Q9HB00;Q08554	Q9HB00;Q08554	Desmocollin-1	DSC1	tr|Q9HB00|Q9HB00_HUMAN Desmocollin 1, isoform CRA_b OS=Homo sapiens OX=9606 GN=DSC1 PE=4 SV=1;sp|Q08554|DSC1_HUMAN Desmocollin-1 OS=Homo sapiens OX=9606 GN=DSC1 PE=1 SV=2	2	1	1	1	1	1	1	1	1	1	1.8	93.834	840	0	6.7568	1.8	1.8	13569000	5171500	8397400
B4DZZ8;B4DVK8;A0A1U9X8L9;A0A1U9X8K3;A0A1U9X8J5;A0A024RCX7;Q92504	B4DZZ8;B4DVK8;A0A1U9X8L9;A0A1U9X8K3;A0A1U9X8J5;A0A024RCX7;Q92504	Zinc transporter SLC39A7	SLC39A7	tr|B4DZZ8|B4DZZ8_HUMAN cDNA FLJ52943, highly similar to Zinc transporter SLC39A7 OS=Homo sapiens OX=9606 PE=2 SV=1;tr|B4DVK8|B4DVK8_HUMAN cDNA FLJ54178, highly similar to Zinc transporter SLC39A7 OS=Homo sapiens OX=9606 PE=2 SV=1;tr|A0A1U9X8L9|A0A1U9X8L9_H	7	1	1	1	1	0	1	0	1	0	3.7	39.599	374	0	6.737	3.7	0	29421000	29421000	0
E9PP36;E9PKZ0;E9PKU4;P62917	E9PP36;E9PKZ0;E9PKU4;P62917	60S ribosomal protein L8	RPL8	tr|E9PP36|E9PP36_HUMAN 60S ribosomal protein L8 OS=Homo sapiens OX=9606 GN=RPL8 PE=1 SV=1;tr|E9PKZ0|E9PKZ0_HUMAN 60S ribosomal protein L8 (Fragment) OS=Homo sapiens OX=9606 GN=RPL8 PE=1 SV=1;tr|E9PKU4|E9PKU4_HUMAN 60S ribosomal protein L8 (Fragment) OS=Hom	4	1	1	1	1	1	1	1	1	1	7.4	16.18	148	0	6.6296	7.4	7.4	66327000	8465900	57861000
B7ZAX9;B4DZC0;O60264	B7ZAX9;B4DZC0;O60264	SWI/SNF-related matrix-associated actin-dependent regulator of chromatin subfamily A member 5	SMARCA5	tr|B7ZAX9|B7ZAX9_HUMAN cDNA, FLJ79343, highly similar to SWI/SNF-related matrix-associated actin-dependent regulator of chromatin subfamily A member 5 OS=Homo sapiens OX=9606 PE=2 SV=1;tr|B4DZC0|B4DZC0_HUMAN cDNA FLJ51771, highly similar to SWI/SNF-related	3	1	1	1	1	0	1	0	1	0	1.5	116.77	995	0	6.6141	1.5	0	10038000	10038000	0
H0YJF9;G3V5M3;G3V3F0;B7Z6J1;Q86SW4;Q6IBS5;A0A024R6C9;P36957	H0YJF9;G3V5M3;G3V3F0;B7Z6J1;Q86SW4;Q6IBS5;A0A024R6C9;P36957	Dihydrolipoyllysine-residue succinyltransferase component of 2-oxoglutarate dehydrogenase complex, mitochondrial	DLST	tr|H0YJF9|H0YJF9_HUMAN Dihydrolipoyllysine-residue succinyltransferase component of 2-oxoglutarate dehydrogenase complex, mitochondrial (Fragment) OS=Homo sapiens OX=9606 GN=DLST PE=1 SV=1;tr|G3V5M3|G3V5M3_HUMAN Dihydrolipoyllysine-residue succinyltransfer	8	1	1	1	1	0	1	0	1	0	18.9	8.3194	74	0	6.5865	18.9	0	12806000	12806000	0
Q5QPE2;B4E0Q9;B4DF60;F5H365;B4DSQ5;B4DRA5;B4DJW8;A0A2R8YFH5;Q15436;Q15437	Q5QPE2;B4E0Q9;B4DF60;F5H365;B4DSQ5;B4DRA5;B4DJW8;A0A2R8YFH5;Q15436;Q15437	Protein transport protein Sec23A;Protein transport protein Sec23B	SEC23B;SEC23A	tr|Q5QPE2|Q5QPE2_HUMAN Protein transport protein SEC23 (Fragment) OS=Homo sapiens OX=9606 GN=SEC23B PE=1 SV=1;tr|B4E0Q9|B4E0Q9_HUMAN Protein transport protein SEC23 OS=Homo sapiens OX=9606 PE=2 SV=1;tr|B4DF60|B4DF60_HUMAN Protein transport protein SEC23 OS	10	1	1	1	1	0	1	0	1	0	4.2	37.143	331	0	6.5659	4.2	0	0	0	0
H3BPG5;H3BV80;H3BMS0;H3BMM9;H3BTC0;D3DU92;Q15287	H3BPG5;H3BV80;H3BMS0;H3BMM9;H3BTC0;D3DU92;Q15287	RNA-binding protein with serine-rich domain 1	RNPS1	tr|H3BPG5|H3BPG5_HUMAN RNA-binding protein with serine-rich domain 1 OS=Homo sapiens OX=9606 GN=RNPS1 PE=1 SV=1;tr|H3BV80|H3BV80_HUMAN RNA-binding protein with serine-rich domain 1 OS=Homo sapiens OX=9606 GN=RNPS1 PE=1 SV=2;tr|H3BMS0|H3BMS0_HUMAN RNA-bindi	7	1	1	1	1	0	1	0	1	0	11.7	15.108	128	0	6.502	11.7	0	32795000	32795000	0
E5RIV7;A0A024R355;Q8IV48	E5RIV7;A0A024R355;Q8IV48	3-5 exoribonuclease 1	ERI1;THEX1	tr|E5RIV7|E5RIV7_HUMAN 3-5 exoribonuclease 1 OS=Homo sapiens OX=9606 GN=ERI1 PE=1 SV=1;tr|A0A024R355|A0A024R355_HUMAN Three prime histone mRNA exonuclease 1, isoform CRA_b OS=Homo sapiens OX=9606 GN=THEX1 PE=4 SV=1;sp|Q8IV48|ERI1_HUMAN 3-5 exoribonucle	3	1	1	1	1	0	1	0	1	0	15.2	10.993	99	0.0018484	6.4672	15.2	0	5217000	5217000	0
Q53SS8;Q15365	Q53SS8;Q15365	Poly(rC)-binding protein 1	PCBP1	tr|Q53SS8|Q53SS8_HUMAN Epididymis secretory protein Li 85 OS=Homo sapiens OX=9606 GN=PCBP1 PE=2 SV=1;sp|Q15365|PCBP1_HUMAN Poly(rC)-binding protein 1 OS=Homo sapiens OX=9606 GN=PCBP1 PE=1 SV=2	2	1	1	1	1	0	1	0	1	0	3.7	37.497	356	0.001845	6.4648	3.7	0	20775000	20775000	0
J3QLQ6;Q9H8H0	J3QLQ6;Q9H8H0	Nucleolar protein 11	NOL11	tr|J3QLQ6|J3QLQ6_HUMAN Nucleolar protein 11 (Fragment) OS=Homo sapiens OX=9606 GN=NOL11 PE=1 SV=1;sp|Q9H8H0|NOL11_HUMAN Nucleolar protein 11 OS=Homo sapiens OX=9606 GN=NOL11 PE=1 SV=1	2	1	1	1	1	0	1	0	1	0	7.4	21.312	189	0.0018416	6.4301	7.4	0	13882000	13882000	0
C9J792;A0A024R588;A0A024R566;B4DJU4;A0A024R5D9;A0A024R572;A0A7P0T9U7;Q15637	C9J792;A0A024R588;A0A024R566;B4DJU4;A0A024R5D9;A0A024R572;A0A7P0T9U7;Q15637	Splicing factor 1	SF1	tr|C9J792|C9J792_HUMAN Splicing factor 1 (Fragment) OS=Homo sapiens OX=9606 GN=SF1 PE=1 SV=1;tr|A0A024R588|A0A024R588_HUMAN Splicing factor 1 OS=Homo sapiens OX=9606 GN=SF1 PE=3 SV=1;tr|A0A024R566|A0A024R566_HUMAN Splicing factor 1 OS=Homo sapiens OX=9606	8	1	1	1	1	0	1	0	1	0	21	6.9969	62	0.0018382	6.4077	21	0	0	0	0
B4DPI9;Q5T0F3;Q13823	B4DPI9;Q5T0F3;Q13823	Nucleolar GTP-binding protein 2	GNL2	tr|B4DPI9|B4DPI9_HUMAN cDNA FLJ54985, highly similar to Nucleolar GTP-binding protein 2 OS=Homo sapiens OX=9606 PE=2 SV=1;tr|Q5T0F3|Q5T0F3_HUMAN Nucleolar GTP-binding protein 2 OS=Homo sapiens OX=9606 GN=GNL2 PE=2 SV=1;sp|Q13823|NOG2_HUMAN Nucleolar GTP-bi	3	1	1	1	1	0	1	0	1	0	7.8	21.668	192	0.0018349	6.4041	7.8	0	1975700	1975700	0
H7C3P6;P52948	H7C3P6;P52948	Nuclear pore complex protein Nup98-Nup96;Nuclear pore complex protein Nup98;Nuclear pore complex protein Nup96	NUP98	tr|H7C3P6|H7C3P6_HUMAN Nuclear pore complex protein Nup98-Nup96 (Fragment) OS=Homo sapiens OX=9606 GN=NUP98 PE=1 SV=1;sp|P52948|NUP98_HUMAN Nuclear pore complex protein Nup98-Nup96 OS=Homo sapiens OX=9606 GN=NUP98 PE=1 SV=4	2	1	1	1	1	0	1	0	1	0	2	85.676	753	0.0018315	6.3816	2	0	3330900	3330900	0
H3BM42;Q92896	H3BM42;Q92896	Golgi apparatus protein 1	GLG1	tr|H3BM42|H3BM42_HUMAN Golgi apparatus protein 1 OS=Homo sapiens OX=9606 GN=GLG1 PE=1 SV=1;sp|Q92896|GSLG1_HUMAN Golgi apparatus protein 1 OS=Homo sapiens OX=9606 GN=GLG1 PE=1 SV=2	2	1	1	1	1	0	1	0	1	0	1.4	79.317	698	0.0018282	6.379	1.4	0	8593500	8593500	0
B4DFL1;E9PEX6;B4DMK9;A0A024R713;P09622	B4DFL1;E9PEX6;B4DMK9;A0A024R713;P09622	Dihydrolipoyl dehydrogenase;Dihydrolipoyl dehydrogenase, mitochondrial	DLD	tr|B4DFL1|B4DFL1_HUMAN Dihydrolipoyl dehydrogenase OS=Homo sapiens OX=9606 PE=2 SV=1;tr|E9PEX6|E9PEX6_HUMAN Dihydrolipoyl dehydrogenase OS=Homo sapiens OX=9606 GN=DLD PE=1 SV=1;tr|B4DMK9|B4DMK9_HUMAN Dihydrolipoyl dehydrogenase OS=Homo sapiens OX=9606 PE=2	5	1	1	1	1	0	1	0	1	0	3.1	48.899	459	0.0018248	6.3785	3.1	0	24197000	24197000	0
Q9NZI2	Q9NZI2	Kv channel-interacting protein 1	KCNIP1	sp|Q9NZI2|KCIP1_HUMAN Kv channel-interacting protein 1 OS=Homo sapiens OX=9606 GN=KCNIP1 PE=1 SV=2	1	1	1	1	0	1	0	1	0	1	6.2	26.817	227	0.0018215	6.3372	0	6.2	2921900	0	2921900
D6R9M0;B0AZS5;A0A6Q8PGH7;A0A6Q8PFA6;A0A6Q8PG37;A0A6Q8PH57;B4DM85;O00139	D6R9M0;B0AZS5;A0A6Q8PGH7;A0A6Q8PFA6;A0A6Q8PG37;A0A6Q8PH57;B4DM85;O00139	Kinesin-like protein;Kinesin-like protein KIF2A	KIF2A	tr|D6R9M0|D6R9M0_HUMAN Kinesin-like protein OS=Homo sapiens OX=9606 GN=KIF2A PE=1 SV=2;tr|B0AZS5|B0AZS5_HUMAN Kinesin-like protein OS=Homo sapiens OX=9606 PE=2 SV=1;tr|A0A6Q8PGH7|A0A6Q8PGH7_HUMAN Kinesin-like protein (Fragment) OS=Homo sapiens OX=9606 GN=K	8	1	1	1	1	0	1	0	1	0	2.1	58.632	519	0.0018182	6.3324	2.1	0	6337200	6337200	0
P57740	P57740	Nuclear pore complex protein Nup107	NUP107	sp|P57740|NU107_HUMAN Nuclear pore complex protein Nup107 OS=Homo sapiens OX=9606 GN=NUP107 PE=1 SV=1	1	1	1	1	1	0	1	0	1	0	2.5	106.37	925	0.0018149	6.3157	2.5	0	9094100	9094100	0
H0Y6G3;A0A140T9L0;A0A0G2JJL1;B4DP15;A0A1U9X8W1;A0A1U9X8U7;A0A1U9X8U3;B4DNI0;B0UZZ8;A8K9A1;O15213	H0Y6G3;A0A140T9L0;A0A0G2JJL1;B4DP15;A0A1U9X8W1;A0A1U9X8U7;A0A1U9X8U3;B4DNI0;B0UZZ8;A8K9A1;O15213	WD repeat-containing protein 46	WDR46;C6orf11	tr|H0Y6G3|H0Y6G3_HUMAN WD repeat-containing protein 46 (Fragment) OS=Homo sapiens OX=9606 GN=WDR46 PE=1 SV=1;tr|A0A140T9L0|A0A140T9L0_HUMAN WD repeat-containing protein 46 (Fragment) OS=Homo sapiens OX=9606 GN=WDR46 PE=1 SV=1;tr|A0A0G2JJL1|A0A0G2JJL1_HUMAN	11	1	1	1	1	0	1	0	1	0	4.3	35.817	322	0.0018116	6.3131	4.3	0	2468800	2468800	0
Q05CP4;Q6PK38;A0A7P0Z4M0;Q8IW76;A0A7P0TBA9;B7ZKK7;P19525	Q05CP4;Q6PK38;A0A7P0Z4M0;Q8IW76;A0A7P0TBA9;B7ZKK7;P19525	Interferon-induced, double-stranded RNA-activated protein kinase	EIF2AK2	tr|Q05CP4|Q05CP4_HUMAN eIF2AK2 protein (Fragment) OS=Homo sapiens OX=9606 GN=EIF2AK2 PE=2 SV=1;tr|Q6PK38|Q6PK38_HUMAN eIF2AK2 protein (Fragment) OS=Homo sapiens OX=9606 GN=EIF2AK2 PE=2 SV=1;tr|A0A7P0Z4M0|A0A7P0Z4M0_HUMAN Interferon-induced, double-stranded	7	1	1	1	1	0	1	0	1	0	3.9	40.68	363	0.0018083	6.305	3.9	0	11640000	11640000	0
O43660	O43660	Pleiotropic regulator 1	PLRG1	sp|O43660|PLRG1_HUMAN Pleiotropic regulator 1 OS=Homo sapiens OX=9606 GN=PLRG1 PE=1 SV=1	1	1	1	1	1	0	1	0	1	0	5.3	57.193	514	0.0018051	6.2937	5.3	0	15680000	15680000	0
A0A1B0GUE0	A0A1B0GUE0			tr|A0A1B0GUE0|A0A1B0GUE0_HUMAN Janus kinase and microtubule-interacting protein 1 OS=Homo sapiens OX=9606 GN=JAKMIP1 PE=1 SV=1	1	1	1	1	1	0	1	0	1	0	2.3	46.957	399	0.0018018	6.2738	2.3	0	0	0	0
B4DK16;Q6P2Q9	B4DK16;Q6P2Q9	Pre-mRNA-processing-splicing factor 8	PRPF8	tr|B4DK16|B4DK16_HUMAN cDNA FLJ57882, highly similar to Pre-mRNA-processing-splicing factor 8 OS=Homo sapiens OX=9606 PE=2 SV=1;sp|Q6P2Q9|PRP8_HUMAN Pre-mRNA-processing-splicing factor 8 OS=Homo sapiens OX=9606 GN=PRPF8 PE=1 SV=2	2	1	1	1	1	0	1	0	1	0	1.3	123.43	1065	0.0017986	6.2649	1.3	0	10913000	10913000	0
Q96GC8;E9PFK5;A8KA74;P78316	Q96GC8;E9PFK5;A8KA74;P78316	Nucleolar protein 14	NOP14	tr|Q96GC8|Q96GC8_HUMAN NOP14 protein (Fragment) OS=Homo sapiens OX=9606 GN=NOP14 PE=2 SV=2;tr|E9PFK5|E9PFK5_HUMAN Nucleolar protein 14 OS=Homo sapiens OX=9606 GN=NOP14 PE=1 SV=1;tr|A8KA74|A8KA74_HUMAN cDNA FLJ76065 OS=Homo sapiens OX=9606 PE=2 SV=1;sp|P783	4	1	1	1	1	0	1	0	1	0	3	53.116	468	0.0017953	6.2531	3	0	8146000	8146000	0
Q8TCJ5;P0DOY3;P0DOY2;Q6PJR7;S6BGF9;S6B286;S6AWE6;S6BAR0;S6BAN6;S6C4S2;S6C4Q9;S6BAP8;S6B2B0;Q5FWF9;Q8N5F4;Q8N355;Q7Z2U7;Q6GMW3;Q6GMV8;S6BGD6;Q6PJG0;Q6IN99;Q567P1;A2NUT2;A0A5E4;Q8NEJ1;Q6PIQ7;Q6IPQ0;Q6GMX4;Q6GMX3	Q8TCJ5;P0DOY3;P0DOY2;Q6PJR7;S6BGF9;S6B286;S6AWE6;S6BAR0;S6BAN6;S6C4S2;S6C4Q9;S6BAP8;S6B2B0;Q5FWF9;Q8N5F4;Q8N355;Q7Z2U7;Q6GMW3;Q6GMV8;S6BGD6;Q6PJG0;Q6IN99;Q567P1;A2NUT2;A0A5E4;Q8NEJ1;Q6PIQ7;Q6IPQ0;Q6GMX4;Q6GMX3	Beta-2-microglobulin	DKFZp667J0810;IGL@	tr|Q8TCJ5|Q8TCJ5_HUMAN Uncharacterized protein DKFZp667J0810 (Fragment) OS=Homo sapiens OX=9606 GN=DKFZp667J0810 PE=2 SV=1;sp|P0DOY3|IGLC3_HUMAN Immunoglobulin lambda constant 3 OS=Homo sapiens OX=9606 GN=IGLC3 PE=1 SV=1;sp|P0DOY2|IGLC2_HUMAN Immunoglobuli	30	1	1	1	0	1	0	1	0	1	9.4	11.265	106	0.0017921	6.235	0	9.4	0	0	0
Q5D862	Q5D862	Filaggrin-2	FLG2	sp|Q5D862|FILA2_HUMAN Filaggrin-2 OS=Homo sapiens OX=9606 GN=FLG2 PE=1 SV=1	1	1	1	1	0	1	0	1	0	1	2.5	248.07	2391	0.0017889	6.235	0	2.5	0	0	0
Q58F16;Q05BS6;Q9H1C4	Q58F16;Q05BS6;Q9H1C4	Protein unc-93 homolog B1	UNC93B1	tr|Q58F16|Q58F16_HUMAN UNC93B1 protein (Fragment) OS=Homo sapiens OX=9606 GN=UNC93B1 PE=2 SV=1;tr|Q05BS6|Q05BS6_HUMAN UNC93B1 protein (Fragment) OS=Homo sapiens OX=9606 GN=UNC93B1 PE=2 SV=1;sp|Q9H1C4|UN93B_HUMAN Protein unc-93 homolog B1 OS=Homo sapiens OX	3	1	1	1	1	0	1	0	1	0	2.6	56.576	505	0.0017857	6.2237	2.6	0	0	0	0
Q5T8R3;Q5T8R5;B4E106;B4DKS0;B2R6A5;A0A024R0H1;P53985	Q5T8R3;Q5T8R5;B4E106;B4DKS0;B2R6A5;A0A024R0H1;P53985	Monocarboxylate transporter 1	SLC16A1	tr|Q5T8R3|Q5T8R3_HUMAN Monocarboxylate transporter 1 (Fragment) OS=Homo sapiens OX=9606 GN=SLC16A1 PE=1 SV=1;tr|Q5T8R5|Q5T8R5_HUMAN Monocarboxylate transporter 1 (Fragment) OS=Homo sapiens OX=9606 GN=SLC16A1 PE=1 SV=1;tr|B4E106|B4E106_HUMAN Monocarboxylate	7	1	1	1	1	0	1	0	1	0	4.1	31.689	296	0.0017825	6.2206	4.1	0	15321000	15321000	0
Q05CW7	Q05CW7		NAT10	tr|Q05CW7|Q05CW7_HUMAN NAT10 protein (Fragment) OS=Homo sapiens OX=9606 GN=NAT10 PE=2 SV=1	1	2	1	1	2	0	1	0	1	0	6	62.384	554	0.0017794	6.2094	6	0	7871600	7871600	0
F5H303;Q9BVI4	F5H303;Q9BVI4	Nucleolar complex protein 4 homolog	NOC4L	tr|F5H303|F5H303_HUMAN Nucleolar complex protein 4 homolog (Fragment) OS=Homo sapiens OX=9606 GN=NOC4L PE=1 SV=1;sp|Q9BVI4|NOC4L_HUMAN Nucleolar complex protein 4 homolog OS=Homo sapiens OX=9606 GN=NOC4L PE=1 SV=1	2	1	1	1	1	0	1	0	1	0	7.8	31.072	270	0.0017762	6.2083	7.8	0	6250500	6250500	0
Q59G73;B4DFE4;B4DKG8;Q01780	Q59G73;B4DFE4;B4DKG8;Q01780	Exosome component 10	EXOSC10	tr|Q59G73|Q59G73_HUMAN Exosome component 10 isoform 2 variant (Fragment) OS=Homo sapiens OX=9606 PE=2 SV=1;tr|B4DFE4|B4DFE4_HUMAN cDNA FLJ59618, highly similar to Exosome component 10 OS=Homo sapiens OX=9606 PE=2 SV=1;tr|B4DKG8|B4DKG8_HUMAN cDNA FLJ60634,	4	1	1	1	1	0	1	0	1	0	2.8	49.221	431	0.001773	6.2046	2.8	0	8841100	8841100	0
B7Z504	B7Z504			tr|B7Z504|B7Z504_HUMAN Translation machinery-associated protein 16 OS=Homo sapiens OX=9606 PE=2 SV=1	1	1	1	1	0	1	0	1	0	1	5.2	18.406	153	0.0017699	6.2019	0	5.2	126070000	0	126070000
B8ZZQ6;V9HVW6;Q15202;Q8TBK9;Q86YS2;Q53S24;Q15204;Q15200;B8ZZA1;Q7Z4R6;B8ZZW7;H7C2N1;P06454	B8ZZQ6;V9HVW6;Q15202;Q8TBK9;Q86YS2;Q53S24;Q15204;Q15200;B8ZZA1;Q7Z4R6;B8ZZW7;H7C2N1;P06454	Prothymosin alpha;Prothymosin alpha, N-terminally processed;Thymosin alpha-1	PTMA;PTMAP7	tr|B8ZZQ6|B8ZZQ6_HUMAN Prothymosin alpha OS=Homo sapiens OX=9606 GN=PTMA PE=1 SV=1;tr|V9HVW6|V9HVW6_HUMAN Uncharacterized protein OS=Homo sapiens OX=9606 PE=3 SV=1;tr|Q15202|Q15202_HUMAN Prothymosin alpha OS=Homo sapiens OX=9606 PE=3 SV=2;tr|Q8TBK9|Q8TBK9_	13	1	1	1	0	1	0	1	0	1	13.1	11.758	107	0.0017668	6.1917	0	13.1	11418000	0	11418000
A0PJ47;B7Z1C7;B7Z2F6;B7Z2Z1;B7Z5X3;B7ZLP5;A8K329;Q15424;Q14151	A0PJ47;B7Z1C7;B7Z2F6;B7Z2Z1;B7Z5X3;B7ZLP5;A8K329;Q15424;Q14151	Scaffold attachment factor B1;Scaffold attachment factor B2	SAFB2;SAFB	tr|A0PJ47|A0PJ47_HUMAN SAFB2 protein (Fragment) OS=Homo sapiens OX=9606 GN=SAFB2 PE=2 SV=1;tr|B7Z1C7|B7Z1C7_HUMAN cDNA FLJ59451, highly similar to Scaffold attachment factor B OS=Homo sapiens OX=9606 PE=2 SV=1;tr|B7Z2F6|B7Z2F6_HUMAN cDNA FLJ54744, highly s	9	1	1	1	1	0	1	0	1	0	1.9	56.918	526	0.0017637	6.1824	1.9	0	6109600	6109600	0
B4E2S2;Q9UKK3	B4E2S2;Q9UKK3	Poly [ADP-ribose] polymerase 4	PARP4	tr|B4E2S2|B4E2S2_HUMAN Poly [ADP-ribose] polymerase OS=Homo sapiens OX=9606 PE=2 SV=1;sp|Q9UKK3|PARP4_HUMAN Protein mono-ADP-ribosyltransferase PARP4 OS=Homo sapiens OX=9606 GN=PARP4 PE=1 SV=3	2	1	1	1	1	0	1	0	1	0	1	112.79	1005	0.0017606	6.179	1	0	10445000	10445000	0
K7ELZ9;A0A0C4DGP7;K7EMW4;B2RA56;Q969V3	K7ELZ9;A0A0C4DGP7;K7EMW4;B2RA56;Q969V3	Nicalin	NCLN	tr|K7ELZ9|K7ELZ9_HUMAN Nicalin (Fragment) OS=Homo sapiens OX=9606 GN=NCLN PE=1 SV=1;tr|A0A0C4DGP7|A0A0C4DGP7_HUMAN Nicalin (Fragment) OS=Homo sapiens OX=9606 GN=NCLN PE=1 SV=1;tr|K7EMW4|K7EMW4_HUMAN Nicalin OS=Homo sapiens OX=9606 GN=NCLN PE=1 SV=1;tr|B2RA	5	1	1	1	1	0	1	0	1	0	7.4	32.457	282	0.0017575	6.1751	7.4	0	11328000	11328000	0
Q53GE2;Q53GC7;A4D0V4;P47755;B4DE01	Q53GE2;Q53GC7;A4D0V4;P47755;B4DE01	F-actin-capping protein subunit alpha-2	CAPZA2	tr|Q53GE2|Q53GE2_HUMAN F-actin-capping protein subunit alpha (Fragment) OS=Homo sapiens OX=9606 PE=2 SV=1;tr|Q53GC7|Q53GC7_HUMAN F-actin-capping protein subunit alpha (Fragment) OS=Homo sapiens OX=9606 PE=2 SV=1;tr|A4D0V4|A4D0V4_HUMAN F-actin-capping prote	5	2	1	1	2	0	1	0	1	0	8.7	32.967	286	0.0035088	6.1497	8.7	0	12395000	12395000	0
E7EN24;B4DVA8;Q12864	E7EN24;B4DVA8;Q12864	Cadherin-17	CDH17	tr|E7EN24|E7EN24_HUMAN Cadherin-17 OS=Homo sapiens OX=9606 GN=CDH17 PE=1 SV=1;tr|B4DVA8|B4DVA8_HUMAN cDNA FLJ53459, highly similar to Cadherin-17 OS=Homo sapiens OX=9606 PE=2 SV=1;sp|Q12864|CAD17_HUMAN Cadherin-17 OS=Homo sapiens OX=9606 GN=CDH17 PE=1 SV=3	3	1	1	1	1	0	1	0	1	0	2.8	64.163	580	0.0035026	6.1481	2.8	0	7638100	7638100	0
B4DPW4;Q96D30;A0A0A0MSR2;Q4TT76;H0Y9H2;E7EV99;E7ENY0;P35611	B4DPW4;Q96D30;A0A0A0MSR2;Q4TT76;H0Y9H2;E7EV99;E7ENY0;P35611	Alpha-adducin	ADD1;LA04NC01-25A3.2-001	tr|B4DPW4|B4DPW4_HUMAN cDNA FLJ57858, highly similar to Homo sapiens adducin 1 (alpha) (ADD1), transcript variant 4, mRNA OS=Homo sapiens OX=9606 PE=2 SV=1;tr|Q96D30|Q96D30_HUMAN ADD1 protein OS=Homo sapiens OX=9606 GN=ADD1 PE=1 SV=1;tr|A0A0A0MSR2|A0A0A0MS	8	1	1	1	1	0	1	0	1	0	6.9	28.655	261	0.0034965	6.142	6.9	0	6884600	6884600	0
E9PH82;B4DT23;B4DY25;I6L9E8;Q8NCA5	E9PH82;B4DT23;B4DY25;I6L9E8;Q8NCA5	Protein FAM98A	FAM98A	tr|E9PH82|E9PH82_HUMAN Protein FAM98A OS=Homo sapiens OX=9606 GN=FAM98A PE=1 SV=1;tr|B4DT23|B4DT23_HUMAN cDNA FLJ52744, highly similar to Protein FAM98A OS=Homo sapiens OX=9606 PE=2 SV=1;tr|B4DY25|B4DY25_HUMAN cDNA FLJ55866, highly similar to Protein FAM98	5	1	1	1	1	0	1	0	1	0	4.8	34.431	312	0.0052356	6.1074	4.8	0	0	0	0
Q6GV26;Q4VAL9;O43641;B2CQT6;P46059	Q6GV26;Q4VAL9;O43641;B2CQT6;P46059	Solute carrier family 15 member 1	SLC15A1;PEPT1	tr|Q6GV26|Q6GV26_HUMAN Macrophage oligopeptide transporter PEPT1 OS=Homo sapiens OX=9606 PE=2 SV=1;tr|Q4VAL9|Q4VAL9_HUMAN Solute carrier family 15 (Oligopeptide transporter), member 1 OS=Homo sapiens OX=9606 GN=SLC15A1 PE=2 SV=1;tr|O43641|O43641_HUMAN Caco	5	1	1	1	1	0	1	0	1	0	2.3	78.475	705	0.0052265	6.1035	2.3	0	15254000	15254000	0
P13533	P13533	Myosin-6	MYH6	sp|P13533|MYH6_HUMAN Myosin-6 OS=Homo sapiens OX=9606 GN=MYH6 PE=2 SV=5	1	12	1	1	12	0	1	0	1	0	8.6	223.73	1939	0.0052174	6.1012	8.6	0	4591600	4591600	0
B4DXG8;D6RIY6;A5PLM5;Q06265	B4DXG8;D6RIY6;A5PLM5;Q06265	Exosome complex component RRP45	EXOSC9	tr|B4DXG8|B4DXG8_HUMAN Exosome complex component RRP45 OS=Homo sapiens OX=9606 PE=2 SV=1;tr|D6RIY6|D6RIY6_HUMAN Exosome complex component RRP45 OS=Homo sapiens OX=9606 GN=EXOSC9 PE=1 SV=1;tr|A5PLM5|A5PLM5_HUMAN Exosome complex component RRP45 OS=Homo sapie	4	1	1	1	1	0	1	0	1	0	2.8	43.561	392	0.0069444	6.0753	2.8	0	8898300	8898300	0
F8WDS9;B4DGM7;E9PHS0;Q6FHH6;Q53TN2;B2R602;A0A024R3Z5;O43813	F8WDS9;B4DGM7;E9PHS0;Q6FHH6;Q53TN2;B2R602;A0A024R3Z5;O43813	LanC-like protein 1	LANCL1	tr|F8WDS9|F8WDS9_HUMAN Glutathione S-transferase LANCL1 OS=Homo sapiens OX=9606 GN=LANCL1 PE=1 SV=1;tr|B4DGM7|B4DGM7_HUMAN cDNA FLJ51489, highly similar to LanC-like protein 1 OS=Homo sapiens OX=9606 PE=2 SV=1;tr|E9PHS0|E9PHS0_HUMAN Glutathione S-transfera	8	1	1	1	0	1	0	1	0	1	14.6	9.2824	82	0.0069324	6.0707	0	14.6	8258800	0	8258800
H0Y8X7;B3KW21;Q8WUI6;Q9Y678	H0Y8X7;B3KW21;Q8WUI6;Q9Y678	Coatomer subunit gamma-1	COPG1;COPG	tr|H0Y8X7|H0Y8X7_HUMAN Coatomer subunit gamma-1 (Fragment) OS=Homo sapiens OX=9606 GN=COPG1 PE=1 SV=1;tr|B3KW21|B3KW21_HUMAN cDNA FLJ41945 fis, clone PLACE6019676, highly similar to Coatomer subunit gamma OS=Homo sapiens OX=9606 PE=2 SV=1;tr|Q8WUI6|Q8WUI6_	4	1	1	1	1	0	1	0	1	0	8	20.968	188	0.0069204	6.0628	8	0	3951100	3951100	0
H0Y8P4;Q8TED0	H0Y8P4;Q8TED0	U3 small nucleolar RNA-associated protein 15 homolog	UTP15	tr|H0Y8P4|H0Y8P4_HUMAN U3 small nucleolar RNA-associated protein 15 homolog (Fragment) OS=Homo sapiens OX=9606 GN=UTP15 PE=1 SV=1;sp|Q8TED0|UTP15_HUMAN U3 small nucleolar RNA-associated protein 15 homolog OS=Homo sapiens OX=9606 GN=UTP15 PE=1 SV=3	2	1	1	1	1	0	1	0	1	0	5.9	61.32	545	0.0069085	6.0614	5.9	0	44061000	44061000	0
A8K2F4;Q96JM7	A8K2F4;Q96JM7	Lethal(3)malignant brain tumor-like protein 3	L3MBTL3	tr|A8K2F4|A8K2F4_HUMAN cDNA FLJ75620 OS=Homo sapiens OX=9606 PE=2 SV=1;sp|Q96JM7|LMBL3_HUMAN Lethal(3)malignant brain tumor-like protein 3 OS=Homo sapiens OX=9606 GN=L3MBTL3 PE=1 SV=2	2	1	1	1	1	0	1	0	1	0	1.6	85.744	755	0.0068966	6.059	1.6	0	136720000	136720000	0
Q9BSW5;I3L404;H0YEN5;E9PM36;E9PMM9;Q8J014;E9PQD7;Q6IPX5;Q3KQT6;P15880	Q9BSW5;I3L404;H0YEN5;E9PM36;E9PMM9;Q8J014;E9PQD7;Q6IPX5;Q3KQT6;P15880	40S ribosomal protein S2	RPS2;rps2	tr|Q9BSW5|Q9BSW5_HUMAN RPS2 protein (Fragment) OS=Homo sapiens OX=9606 GN=RPS2 PE=2 SV=2;tr|I3L404|I3L404_HUMAN 40S ribosomal protein S2 (Fragment) OS=Homo sapiens OX=9606 GN=RPS2 PE=1 SV=1;tr|H0YEN5|H0YEN5_HUMAN 40S ribosomal protein S2 (Fragment) OS=Homo	10	1	1	1	0	1	0	1	0	1	11.3	10.541	97	0.0068847	6.0531	0	11.3	31681000	0	31681000
Q5JRI1;Q53GD7;A0A0S2Z504;Q8WXF0;O75494	Q5JRI1;Q53GD7;A0A0S2Z504;Q8WXF0;O75494	Serine/arginine-rich splicing factor 12;Serine/arginine-rich splicing factor 10	SRSF10;SRSF12	tr|Q5JRI1|Q5JRI1_HUMAN Serine/arginine-rich-splicing factor 10 OS=Homo sapiens OX=9606 GN=SRSF10 PE=1 SV=1;tr|Q53GD7|Q53GD7_HUMAN FUS interacting protein (Serine-arginine rich) 1 isoform 2 variant (Fragment) OS=Homo sapiens OX=9606 PE=2 SV=1;tr|A0A0S2Z504|	5	1	1	1	1	0	1	0	1	0	6.4	20.913	172	0.0068729	6.0519	6.4	0	11443000	11443000	0
Q71UA6;Q59ES3;Q15758	Q71UA6;Q59ES3;Q15758	Amino acid transporter;Neutral amino acid transporter B(0)	SLC1A5	tr|Q71UA6|Q71UA6_HUMAN Amino acid transporter OS=Homo sapiens OX=9606 GN=SLC1A5 PE=2 SV=1;tr|Q59ES3|Q59ES3_HUMAN Amino acid transporter (Fragment) OS=Homo sapiens OX=9606 PE=2 SV=1;sp|Q15758|AAAT_HUMAN Neutral amino acid transporter B(0) OS=Homo sapiens OX	3	1	1	1	1	0	1	0	1	0	2	56.583	541	0.0068611	6.0482	2	0	7127900	7127900	0
A0JLQ5;Q8TDN6	A0JLQ5;Q8TDN6	Ribosome biogenesis protein BRX1 homolog	BXDC2;BRIX1	tr|A0JLQ5|A0JLQ5_HUMAN Brix domain-containing protein 2 (Fragment) OS=Homo sapiens OX=9606 GN=BXDC2 PE=2 SV=1;sp|Q8TDN6|BRX1_HUMAN Ribosome biogenesis protein BRX1 homolog OS=Homo sapiens OX=9606 GN=BRIX1 PE=1 SV=2	2	1	1	1	1	0	1	0	1	0	3.3	39.169	335	0.0068493	6.0416	3.3	0	3640400	3640400	0
Q53SZ4;G1UI39;F8VPD4;P27708	Q53SZ4;G1UI39;F8VPD4;P27708	CAD protein;Glutamine-dependent carbamoyl-phosphate synthase;Aspartate carbamoyltransferase;Dihydroorotase	CAD	tr|Q53SZ4|Q53SZ4_HUMAN Uncharacterized protein CAD (Fragment) OS=Homo sapiens OX=9606 GN=CAD PE=4 SV=1;tr|G1UI39|G1UI39_HUMAN CAD protein (Fragment) OS=Homo sapiens OX=9606 GN=CAD PE=2 SV=1;tr|F8VPD4|F8VPD4_HUMAN Aspartate carbamoyltransferase OS=Homo sapi	4	1	1	1	1	0	1	0	1	0	16.2	7.8239	74	0.0068376	6.0406	16.2	0	4461700	4461700	0
H0YAA8;Q9H204	H0YAA8;Q9H204	Mediator of RNA polymerase II transcription subunit 28	MED28	tr|H0YAA8|H0YAA8_HUMAN Mediator complex subunit 28 (Fragment) OS=Homo sapiens OX=9606 GN=MED28 PE=1 SV=1;sp|Q9H204|MED28_HUMAN Mediator of RNA polymerase II transcription subunit 28 OS=Homo sapiens OX=9606 GN=MED28 PE=1 SV=1	2	1	1	1	0	1	0	1	0	1	10.1	19.655	179	0.0068259	6.0368	0	10.1	1325400	0	1325400
B7WP74;Q9HCG8	B7WP74;Q9HCG8	Pre-mRNA-splicing factor CWC22 homolog	CWC22	tr|B7WP74|B7WP74_HUMAN Pre-mRNA-splicing factor CWC22 homolog (Fragment) OS=Homo sapiens OX=9606 GN=CWC22 PE=1 SV=1;sp|Q9HCG8|CWC22_HUMAN Pre-mRNA-splicing factor CWC22 homolog OS=Homo sapiens OX=9606 GN=CWC22 PE=1 SV=3	2	1	1	1	1	0	1	0	1	0	2.1	85.576	745	0.0068143	6.0312	2.1	0	3233300	3233300	0
A0A2R8Y4N5;A0A2R8Y534;A0A2R8Y4Q0;Q5F1R6	A0A2R8Y4N5;A0A2R8Y534;A0A2R8Y4Q0;Q5F1R6	DnaJ homolog subfamily C member 21	DNAJC21	tr|A0A2R8Y4N5|A0A2R8Y4N5_HUMAN DnaJ homolog subfamily C member 21 (Fragment) OS=Homo sapiens OX=9606 GN=DNAJC21 PE=1 SV=1;tr|A0A2R8Y534|A0A2R8Y534_HUMAN DnaJ homolog subfamily C member 21 OS=Homo sapiens OX=9606 GN=DNAJC21 PE=1 SV=1;tr|A0A2R8Y4Q0|A0A2R8Y4Q	4	1	1	1	1	0	1	0	1	0	2.3	41.77	353	0.0068027	6.0284	2.3	0	199560000	199560000	0
Q6NZ55;A8K4C8;P26373	Q6NZ55;A8K4C8;P26373	60S ribosomal protein L13	RPL13	tr|Q6NZ55|Q6NZ55_HUMAN 60S ribosomal protein L13 OS=Homo sapiens OX=9606 GN=RPL13 PE=1 SV=1;tr|A8K4C8|A8K4C8_HUMAN 60S ribosomal protein L13 OS=Homo sapiens OX=9606 GN=RPL13 PE=2 SV=1;sp|P26373|RL13_HUMAN 60S ribosomal protein L13 OS=Homo sapiens OX=9606 G	3	1	1	1	0	1	0	1	0	1	4.7	24.265	211	0.0067912	6.0273	0	4.7	26521000	0	26521000
Q53S21	Q53S21		tmp_locus_14	tr|Q53S21|Q53S21_HUMAN HCG2013106 OS=Homo sapiens OX=9606 GN=tmp_locus_14 PE=4 SV=1	1	1	1	1	1	0	1	0	1	0	40	3.7674	35	0.0067797	6.023	40	0	0	0	0
A0A0A0MSW0;Q5T4S7	A0A0A0MSW0;Q5T4S7	E3 ubiquitin-protein ligase UBR4	UBR4	tr|A0A0A0MSW0|A0A0A0MSW0_HUMAN E3 ubiquitin-protein ligase UBR4 (Fragment) OS=Homo sapiens OX=9606 GN=UBR4 PE=1 SV=1;sp|Q5T4S7|UBR4_HUMAN E3 ubiquitin-protein ligase UBR4 OS=Homo sapiens OX=9606 GN=UBR4 PE=1 SV=1	2	1	1	1	1	0	1	0	1	0	0.7	225.01	2058	0.0067682	6.0177	0.7	0	3220200	3220200	0
F5H8C1;B9EIJ5;F5GYN0;A6NE01	F5H8C1;B9EIJ5;F5GYN0;A6NE01	Protein FAM186A	FAM186A	tr|F5H8C1|F5H8C1_HUMAN Protein FAM186A OS=Homo sapiens OX=9606 GN=FAM186A PE=1 SV=1;tr|B9EIJ5|B9EIJ5_HUMAN FAM186A protein OS=Homo sapiens OX=9606 GN=FAM186A PE=2 SV=1;tr|F5GYN0|F5GYN0_HUMAN Protein FAM186A OS=Homo sapiens OX=9606 GN=FAM186A PE=1 SV=1;sp|A	4	1	1	1	1	0	1	0	1	0	3.9	41.702	359	0.0067568	6.0137	3.9	0	4827400	4827400	0
A0A2R8Y4S0;A0A2R8Y6A2;B4DR90;Q59EQ4;A0A024R277;Q6NUL7;O15269	A0A2R8Y4S0;A0A2R8Y6A2;B4DR90;Q59EQ4;A0A024R277;Q6NUL7;O15269	Serine palmitoyltransferase 1	SPTLC1	tr|A0A2R8Y4S0|A0A2R8Y4S0_HUMAN Serine palmitoyltransferase 1 OS=Homo sapiens OX=9606 GN=SPTLC1 PE=1 SV=1;tr|A0A2R8Y6A2|A0A2R8Y6A2_HUMAN Serine palmitoyltransferase 1 OS=Homo sapiens OX=9606 GN=SPTLC1 PE=1 SV=1;tr|B4DR90|B4DR90_HUMAN cDNA FLJ57569, highly s	7	1	1	1	1	0	1	0	1	0	11.9	16	143	0.0067454	6.01	11.9	0	10757000	10757000	0
B4DI70;B4DWA8;B3KP88;B4DDG4;B4DVE1;A0A0S2Z3Y1;Q08380	B4DI70;B4DWA8;B3KP88;B4DDG4;B4DVE1;A0A0S2Z3Y1;Q08380	Galectin-3-binding protein	LGALS3BP	tr|B4DI70|B4DI70_HUMAN cDNA FLJ53509, highly similar to Galectin-3-binding protein OS=Homo sapiens OX=9606 PE=2 SV=1;tr|B4DWA8|B4DWA8_HUMAN cDNA FLJ53427, highly similar to Galectin-3-binding protein OS=Homo sapiens OX=9606 PE=2 SV=1;tr|B3KP88|B3KP88_HUMAN	7	1	1	1	1	0	1	0	1	0	4.1	46.42	413	0.006734	6.0024	4.1	0	15199000	15199000	0
Q96AG4	Q96AG4	Leucine-rich repeat-containing protein 59	LRRC59	sp|Q96AG4|LRC59_HUMAN Leucine-rich repeat-containing protein 59 OS=Homo sapiens OX=9606 GN=LRRC59 PE=1 SV=1	1	1	1	1	1	0	1	0	1	0	3.9	34.93	307	0.0067227	5.9818	3.9	0	5272700	5272700	0
L0R4X4	L0R4X4		EHBP1L1	tr|L0R4X4|L0R4X4_HUMAN Alternative protein EHBP1L1 OS=Homo sapiens OX=9606 GN=EHBP1L1 PE=4 SV=1	1	1	1	1	1	0	1	0	1	0	14	14.07	121	0.0067114	5.9796	14	0	1039400	1039400	0
H7C0C5;D6REC9;Q96J01	H7C0C5;D6REC9;Q96J01	THO complex subunit 3	THOC3	tr|H7C0C5|H7C0C5_HUMAN THO complex subunit 3 (Fragment) OS=Homo sapiens OX=9606 GN=THOC3 PE=1 SV=1;tr|D6REC9|D6REC9_HUMAN THO complex subunit 3 OS=Homo sapiens OX=9606 GN=THOC3 PE=1 SV=1;sp|Q96J01|THOC3_HUMAN THO complex subunit 3 OS=Homo sapiens OX=9606 G	3	1	1	1	1	0	1	0	1	0	12	8.3845	75	0.0067002	5.9732	12	0	12330000	12330000	0
A0A6Q8PGS0;REV__D6RDL7	A0A6Q8PGS0;REV__D6RDL7			tr|A0A6Q8PGS0|A0A6Q8PGS0_HUMAN Uncharacterized protein OS=Homo sapiens OX=9606 PE=4 SV=1;tr|D6RDL7|D6RDL7_HUMAN Protein FAM13B (Fragment) OS=Homo sapiens OX=9606 GN=FAM13B PE=1 SV=1	2	1	1	1	1	0	1	0	1	0	7	9.6501	86	0.0083612	5.9596	7	0	19913000	19913000	0
Q9UG73;A0A7P0T893;Q8NE02;O43823	Q9UG73;A0A7P0T893;Q8NE02;O43823	A-kinase anchor protein 8	DKFZp586B1222;AKAP8	tr|Q9UG73|Q9UG73_HUMAN Uncharacterized protein DKFZp586B1222 (Fragment) OS=Homo sapiens OX=9606 GN=DKFZp586B1222 PE=2 SV=1;tr|A0A7P0T893|A0A7P0T893_HUMAN A-kinase anchor protein 8 OS=Homo sapiens OX=9606 GN=AKAP8 PE=4 SV=1;tr|Q8NE02|Q8NE02_HUMAN AKAP8 prot	4	1	1	1	1	0	1	0	1	0	5.6	39.938	358	0.0083472	5.9461	5.6	0	2664600	2664600	0
H0YL11;B4DSZ6;Q13584;Q53GL5;P48735	H0YL11;B4DSZ6;Q13584;Q53GL5;P48735	Isocitrate dehydrogenase [NADP];Isocitrate dehydrogenase [NADP], mitochondrial	IDH2	tr|H0YL11|H0YL11_HUMAN IDP OS=Homo sapiens OX=9606 GN=IDH2 PE=1 SV=1;tr|B4DSZ6|B4DSZ6_HUMAN IDP OS=Homo sapiens OX=9606 PE=2 SV=1;tr|Q13584|Q13584_HUMAN Isocitrate dehydrogenase [NADP] OS=Homo sapiens OX=9606 PE=2 SV=1;tr|Q53GL5|Q53GL5_HUMAN IDP (Fragment)	5	1	1	1	1	0	1	0	1	0	4.2	35.33	312	0.0083333	5.9397	4.2	0	7871300	7871300	0
A0A6Q8PFE7;A0A6Q8PF43;A0A6Q8PHJ6;A0A6Q8PHA6;A0A6Q8PH65;A0A6Q8PGY2;A0A6Q8PFK8;V9HW43;A0A6Q8PGK1;P04792	A0A6Q8PFE7;A0A6Q8PF43;A0A6Q8PHJ6;A0A6Q8PHA6;A0A6Q8PH65;A0A6Q8PGY2;A0A6Q8PFK8;V9HW43;A0A6Q8PGK1;P04792	Heat shock protein beta-1	HEL-S-102;HSPB1	tr|A0A6Q8PFE7|A0A6Q8PFE7_HUMAN Heat shock protein beta-1 OS=Homo sapiens OX=9606 GN=HSPB1 PE=1 SV=1;tr|A0A6Q8PF43|A0A6Q8PF43_HUMAN Heat shock protein beta-1 OS=Homo sapiens OX=9606 GN=HSPB1 PE=1 SV=1;tr|A0A6Q8PHJ6|A0A6Q8PHJ6_HUMAN Heat shock protein beta-1	10	1	1	1	1	0	1	0	1	0	8.2	13.827	122	0.0083195	5.9396	8.2	0	6420900	6420900	0
A0A024R215;Q8IVP1;Q99963	A0A024R215;Q8IVP1;Q99963	Endophilin-A3	SH3GL3	tr|A0A024R215|A0A024R215_HUMAN SH3-domain GRB2-like 3, isoform CRA_b OS=Homo sapiens OX=9606 GN=SH3GL3 PE=3 SV=1;tr|Q8IVP1|Q8IVP1_HUMAN SH3-domain GRB2-like 3, isoform CRA_a OS=Homo sapiens OX=9606 GN=SH3GL3 PE=1 SV=1;sp|Q99963|SH3G3_HUMAN Endophilin-A3 OS	3	1	1	1	1	0	1	0	1	0	4.3	31.586	278	0.0083056	5.9369	4.3	0	51357000	51357000	0
B4DDN9;X6RI37;Q9UQ13	B4DDN9;X6RI37;Q9UQ13	Leucine-rich repeat protein SHOC-2	SHOC2	tr|B4DDN9|B4DDN9_HUMAN Leucine-rich repeat protein SHOC-2 OS=Homo sapiens OX=9606 PE=2 SV=1;tr|X6RI37|X6RI37_HUMAN Leucine-rich repeat protein SHOC-2 (Fragment) OS=Homo sapiens OX=9606 GN=SHOC2 PE=1 SV=1;sp|Q9UQ13|SHOC2_HUMAN Leucine-rich repeat protein SH	3	1	1	1	1	0	1	0	1	0	5.9	24.775	221	0.0082919	5.9345	5.9	0	9939400	9939400	0
A0A6Q8PGD5;A0A6Q8PH54;A0A6Q8PFQ0;Q9P2F8	A0A6Q8PGD5;A0A6Q8PH54;A0A6Q8PFQ0;Q9P2F8	Signal-induced proliferation-associated 1-like protein 2	SIPA1L2	tr|A0A6Q8PGD5|A0A6Q8PGD5_HUMAN Signal-induced proliferation-associated 1-like protein 2 OS=Homo sapiens OX=9606 GN=SIPA1L2 PE=1 SV=1;tr|A0A6Q8PH54|A0A6Q8PH54_HUMAN Signal-induced proliferation-associated 1-like protein 2 OS=Homo sapiens OX=9606 GN=SIPA1L2	4	1	1	1	1	0	1	0	1	0	1.4	83.032	739	0.0082781	5.9344	1.4	0	9051300	9051300	0
C9JXK0;A0A494C1L1;A0A024R3R5;Q14739	C9JXK0;A0A494C1L1;A0A024R3R5;Q14739	Lamin-B receptor	LBR	tr|C9JXK0|C9JXK0_HUMAN Delta(14)-sterol reductase LBR (Fragment) OS=Homo sapiens OX=9606 GN=LBR PE=1 SV=1;tr|A0A494C1L1|A0A494C1L1_HUMAN 3-beta-hydroxysterol Delta (14)-reductase OS=Homo sapiens OX=9606 GN=LBR PE=1 SV=1;tr|A0A024R3R5|A0A024R3R5_HUMAN 3-bet	4	1	1	1	1	0	1	0	1	0	7	24.284	213	0.0082645	5.9292	7	0	11543000	11543000	0
A0A140VK00;P25311	A0A140VK00;P25311	Zinc-alpha-2-glycoprotein	AZGP1	tr|A0A140VK00|A0A140VK00_HUMAN Testicular tissue protein Li 227 OS=Homo sapiens OX=9606 PE=2 SV=1;sp|P25311|ZA2G_HUMAN Zinc-alpha-2-glycoprotein OS=Homo sapiens OX=9606 GN=AZGP1 PE=1 SV=2	2	1	1	1	0	1	0	1	0	1	3.4	34.258	298	0.0082508	5.928	0	3.4	18668000	0	18668000
A0A7I2V3H7;A0A7I2V361;A0A7I2V3H0;A0A7I2V516;A0A024R4A5;I1E4Y6;Q6Y7W6	A0A7I2V3H7;A0A7I2V361;A0A7I2V3H0;A0A7I2V516;A0A024R4A5;I1E4Y6;Q6Y7W6	PERQ amino acid-rich with GYF domain-containing protein 2	TNRC15;GIGYF2	tr|A0A7I2V3H7|A0A7I2V3H7_HUMAN GRB10-interacting GYF protein 2 OS=Homo sapiens OX=9606 GN=GIGYF2 PE=1 SV=1;tr|A0A7I2V361|A0A7I2V361_HUMAN GRB10-interacting GYF protein 2 OS=Homo sapiens OX=9606 GN=GIGYF2 PE=1 SV=1;tr|A0A7I2V3H0|A0A7I2V3H0_HUMAN GRB10-inter	7	1	1	1	0	1	0	1	0	1	0.9	122.2	1051	0.0082372	5.9257	0	0.9	26465000	0	26465000
B4DUS5;A8K313;Q96B01	B4DUS5;A8K313;Q96B01	RAD51-associated protein 1	RAD51AP1	tr|B4DUS5|B4DUS5_HUMAN cDNA FLJ50692, highly similar to RAD51-associated protein 1 OS=Homo sapiens OX=9606 PE=2 SV=1;tr|A8K313|A8K313_HUMAN cDNA FLJ78249, highly similar to Homo sapiens RAD51 associated protein 1, mRNA OS=Homo sapiens OX=9606 PE=2 SV=1;sp|	3	1	1	1	1	0	1	0	1	0	6.9	25.005	233	0.0082237	5.9152	6.9	0	223800000	223800000	0
Q96B60;Q6NZX3;Q53Z63;B2RBH2;P21589	Q96B60;Q6NZX3;Q53Z63;B2RBH2;P21589	5-nucleotidase	NT5E	tr|Q96B60|Q96B60_HUMAN Ecto-5-nucleotidase OS=Homo sapiens OX=9606 GN=NT5E PE=1 SV=1;tr|Q6NZX3|Q6NZX3_HUMAN Ecto-5-nucleotidase OS=Homo sapiens OX=9606 GN=NT5E PE=2 SV=1;tr|Q53Z63|Q53Z63_HUMAN Ecto-5-nucleotidase OS=Homo sapiens OX=9606 GN=NT5E PE=1 SV=	5	1	1	1	1	0	1	0	1	0	6.4	28.841	264	0.0082102	5.908	6.4	0	7897500	7897500	0
V9GYR2;B7Z9S8;A6NGH2;Q6LEU2;A3KLL5;P05026	V9GYR2;B7Z9S8;A6NGH2;Q6LEU2;A3KLL5;P05026	Sodium/potassium-transporting ATPase subunit beta-1	ATP1B1	tr|V9GYR2|V9GYR2_HUMAN Sodium/potassium-transporting ATPase subunit beta (Fragment) OS=Homo sapiens OX=9606 GN=ATP1B1 PE=1 SV=1;tr|B7Z9S8|B7Z9S8_HUMAN Sodium/potassium-transporting ATPase subunit beta OS=Homo sapiens OX=9606 PE=2 SV=1;tr|A6NGH2|A6NGH2_HUMA	6	1	1	1	1	0	1	0	1	0	8.5	15.125	130	0.0098361	5.9017	8.5	0	5884100	5884100	0
F1SW65	F1SW65		CCDC74AV2	tr|F1SW65|F1SW65_HUMAN CCDC74A isoform 2 OS=Homo sapiens OX=9606 GN=CCDC74AV2 PE=2 SV=1	1	1	1	1	1	0	1	0	1	0	3.5	41.333	375	0.00982	5.8983	3.5	0	8499100	8499100	0
Q8NHH1	Q8NHH1	Tubulin polyglutamylase TTLL11	TTLL11	sp|Q8NHH1|TTL11_HUMAN Tubulin polyglutamylase TTLL11 OS=Homo sapiens OX=9606 GN=TTLL11 PE=1 SV=2	1	1	1	1	0	1	0	1	0	1	1.1	87.611	800	0.0098039	5.8846	0	1.1	18939000	0	18939000
B4DRX8;B4DHA6;Q6IB29;H7C2Q8;Q99848	B4DRX8;B4DHA6;Q6IB29;H7C2Q8;Q99848	Probable rRNA-processing protein EBP2	EBNA1BP2	tr|B4DRX8|B4DRX8_HUMAN cDNA FLJ51285, highly similar to Probable rRNA-processing protein EBP2 OS=Homo sapiens OX=9606 PE=2 SV=1;tr|B4DHA6|B4DHA6_HUMAN cDNA FLJ60526, highly similar to Probable rRNA-processing protein EBP2 OS=Homo sapiens OX=9606 PE=2 SV=1;	5	1	1	1	1	0	1	0	1	0	18.3	12.875	120	0.0097879	5.8836	18.3	0	9384300	9384300	0
X5D7J4;A0A7I2YQC1;A0A7I2V550;X5DNR8;B4DIB3;X5D2M4;A0A087X0I6;Q9P0L2	X5D7J4;A0A7I2YQC1;A0A7I2V550;X5DNR8;B4DIB3;X5D2M4;A0A087X0I6;Q9P0L2	Serine/threonine-protein kinase MARK1	MARK1	tr|X5D7J4|X5D7J4_HUMAN Non-specific serine/threonine protein kinase (Fragment) OS=Homo sapiens OX=9606 GN=MARK1 PE=2 SV=1;tr|A0A7I2YQC1|A0A7I2YQC1_HUMAN Non-specific serine/threonine protein kinase OS=Homo sapiens OX=9606 GN=MARK1 PE=1 SV=1;tr|A0A7I2V550|A	8	1	1	1	1	0	1	0	1	0	2	66.004	595	1	-2	2	0	113270000	113270000	0
A0A126LAV1	A0A126LAV1			tr|A0A126LAV1|A0A126LAV1_HUMAN U7 OS=Homo sapiens OX=9606 GN=U7 PE=4 SV=1	1	1	1	1	1	0	1	0	1	0	1	141.34	1227	1	-2	1	0	6354200	6354200	0
C9JX74;B5MBW3;E7EW93;B4DKD5;H7C316;Q7Z6M4	C9JX74;B5MBW3;E7EW93;B4DKD5;H7C316;Q7Z6M4	Transcription termination factor 4, mitochondrial;mTERF domain-containing protein 2 processed	MTERF4	tr|C9JX74|C9JX74_HUMAN Transcription termination factor 4, mitochondrial (Fragment) OS=Homo sapiens OX=9606 GN=MTERF4 PE=1 SV=1;tr|B5MBW3|B5MBW3_HUMAN Transcription termination factor 4, mitochondrial (Fragment) OS=Homo sapiens OX=9606 GN=MTERF4 PE=1 SV=2;	6	1	1	1	1	0	1	0	1	0	5.3	16.868	151	1	-2	5.3	0	23813000	23813000	0
B4DLZ2	B4DLZ2			tr|B4DLZ2|B4DLZ2_HUMAN cDNA FLJ55893, moderately similar to Mus musculus sushi, von Willebrand factor type A, EGF and pentraxin domain containing 1, mRNA OS=Homo sapiens OX=9606 PE=2 SV=1	1	1	1	1	1	0	1	0	1	0	1.1	102.79	939	1	-2	1.1	0	0	0	0
G3V185;Q7Z7N9	G3V185;Q7Z7N9	Transmembrane protein 179B	TMEM179B	tr|G3V185|G3V185_HUMAN Transmembrane protein 179B OS=Homo sapiens OX=9606 GN=TMEM179B PE=1 SV=1;sp|Q7Z7N9|T179B_HUMAN Transmembrane protein 179B OS=Homo sapiens OX=9606 GN=TMEM179B PE=1 SV=1	2	1	1	1	1	0	1	0	1	0	5.6	15.12	144	1	-2	5.6	0	0	0	0
Q5T2D3	Q5T2D3	OTU domain-containing protein 3	OTUD3	sp|Q5T2D3|OTUD3_HUMAN OTU domain-containing protein 3 OS=Homo sapiens OX=9606 GN=OTUD3 PE=1 SV=1	1	1	1	1	1	0	1	0	1	0	2	45.124	398	1	-2	2	0	21453000	21453000	0

## Sheet: Table 2
			Related to Figure 6 and Extended Data Figure 6 Clinical Information of PDAC Patients
			Patients NO.	Gender	Age	Status	Sample
			1	Male	64	Newly diagnosis	Tumor and adjacent normal tissue
			2	Male	56	Newly diagnosis	Tumor and adjacent normal tissue
			3	Male	70	Newly diagnosis	Tumor and adjacent normal tissue
			4	Male	74	Newly diagnosis	Tumor and adjacent normal tissue
			5	Female	57	Newly diagnosis	Tumor and adjacent normal tissue
			6	Female	60	Newly diagnosis	Tumor and adjacent normal tissue
			7	Male	63	Newly diagnosis	Tumor and adjacent normal tissue
			8	Female	53	Newly diagnosis	Tumor and adjacent normal tissue
			9	Male	48	Newly diagnosis	Tumor and adjacent normal tissue
			10	Female	65	Newly diagnosis	Tumor and adjacent normal tissue
