# Supplementary material for: Gasdermin E mediates resistance of pancreatic adenocarcinoma to enzymatic digestion through a YBX1–mucin pathway
Source: Nat Cell Biol. 2022 Mar 15;24(3):364–72. doi: 10.1038/s41556-022-00857-4 (PMC8924000; doi:10.1038/s41556-022-00857-4)
Supplement: Source Data Fig. 1 — Statistical source data. [file 41556_2022_857_MOESM3_ESM.xlsx]

## Sheet: Figure 1b
Relative enrichment (fold)	1	2	3
IgG	0.099398	0.054669	0.084488
PANC-1	1.10137	0.910788	0.987838
AsPC-1	1.5775	1.31403	1.63033
BxPC-3	1.39031	1.44536	1.98825

## Sheet: Figure 1c
Days after injection	SGCTR						GSDME-SG1						GSDME-SG2
7	77.3475	95.5515	107.818	53.8993	73.1304	51.4508	58.2897	68.0088	57.0963	72.4807	83.3234	88.8522	91.3031	67.1089	60.1559	59.8932	70.3493	129.237
9	94.9694	115.738	129.641	67.8989	90.1471	65.0397	73.0019	84.2273	71.625	89.376	101.805	108.118	111.016	83.1875	75.1638	74.8409	86.9806	153.773
11	123.153	147.704	164.014	90.7044	117.437	68.2694	96.8691	110.331	95.22	116.483	131.259	138.729	142.296	109.084	99.4705	99.0559	113.703	192.12
13	170.773	213.035	273.351	133.074	155.733	76.0218	143.686	165.013	147.141	159.493	183.781	164.944	200.798	197.33	215.352	135.507	143.338	205.406
15	229.117	285.302	365.949	178.856	208.697	81.585	192.44	220.581	198.056	214.241	246.199	221.483	269.957	267.2	289.196	181.818	191.691	276.773
17	271.678	344.874	483.921	224.02	240.784	86.1443	243.929	278.183	256.76	252.082	294.24	233.34	320.988	377.436	418.192	216.892	214.643	256.608
19	318.111	399.112	551.751	264.936	283.819	87.8308	287.201	325.345	301.464	296.303	343.065	275.344	372.691	434.87	479.675	257.022	254.485	301.771
21	376.07	446.535	612.327	324.441	362.635	94.0894	332.389	392.598	349.985	382.206	542.432	353.218	422.917	481.042	521.645	351.298	394.871	445.133
23	450.04	485.971	797.34	402.211	496.602	99.6917	387.791	451.008	373.834	432.889	726.486	424.363	486.315	529.758	559.819	398.299	517.193	579.865
25	548.823	522.648	927.212	522.952	599.376	108.877	423.914	550.523	434.393	468.521	815.334	549.514	582.965	556.768	601.007	416.619	568.947	642.183
27	807.466	638.313	1042.33	666.787	887.836	143.544	581.698	732.746	578.177	623.601	1085.21	731.403	831.075	797.84	854.418	617.688	818.03	861.842

## Sheet: Figure 1d
Tumor weight (g)	SGCTR	1.74	1.21	1.31	1.28	1.05
	GSDME-SG1	1.52	1.49	1.23	1.11	1.13
	GSDME-SG2	1.86	1.51	1.01	1.4	0.93

## Sheet: Figure 1e
Weight of pancreas (g)	Normal pancreas	0.13	0.11	0.11	0.13	0.08	0.09
	SGCTR	1.19	0.84	0.78	0.79	0.79	0.79
	GSDME-SG1	0.31	0.18	0.3	0.17	0.33	0.42
	GSDME-SG2	0.44	0.43	0.36	0.11	0.16	0.31

## Sheet: Figure 1f
Weight of pancreas (g)
SGCTR	0.8	0.72	0.73	0.64	0.46	0.44
GSDME-SG	0.16	0.21	0.12	0.19	0.17	0.15
GSDME-SG/Flag-GSDME	1.26	0.37	0.74	0.48	0.51	0.71
