# Supplementary material for: Gasdermin E mediates resistance of pancreatic adenocarcinoma to enzymatic digestion through a YBX1–mucin pathway
Source: Nat Cell Biol. 2022 Mar 15;24(3):364–72. doi: 10.1038/s41556-022-00857-4 (PMC8924000; doi:10.1038/s41556-022-00857-4)
Supplement: Source Data Fig. 2 — Statistical source data. [file 41556_2022_857_MOESM5_ESM.xlsx]

## Sheet: Figure 2a
Viable cell (%)
PBS	SGCTR	92.1739	107.826	100
	GSDME-SG1	95.9016	103.279	100.82
	GSDME-SG2	98.4252	101.575	100
Lysate	SGCTR	101.739	98.2609	100.87
	GSDME-SG1	9.83607	6.55738	7.37705
	GSDME-SG2	7.08661	28.3465	4.72441

## Sheet: Figure 2b
Viable cell (%)		SGCTR			GE-SG1			GE-SG2
Lysate-	PBS	109.873	85.9873	104.14	107.213	84.5902	108.197	96.8652	99.6865	103.448
	PI-1840	81.2102	109.873	98.4076	112.131	103.279	114.098	106.27	91.2226	99.6865
	Try inhi	95.5414	94.586	100.319	98.3607	91.4754	95.4098	94.9843	86.5204	109.091
Lysate+	PBS	105.096	92.6752	100.319	12.459	16.7213	10.8197	14.2853	6.58307	8.46395
	PI-1840	106.051	87.8981	93.6306	69.8361	87.541	83.4098	89.3417	77.116	62.069
	Try inhi	89.8089	104.14	102.229	87.9836	72.1967	73.1148	86.5204	66.7712	74.9843

## Sheet: Figure 2c
Cell viability (%)		SGCTR			GE-SG1			GE-SG2
Lysate-	PBS	105.772	92.9063	101.321	98.6124	96.3016	105.086	100.083	109.546	90.3707
	PI-1840	111.826	101.048	108.286	94.8615	103.948	112.733	96.2764	93.6083	90.9016
	Try inhi	95.0413	104.132	105.181	102.663	100.058	108.842	104.195	111.039	92.8085
Lysate+	PBS	111.371	90.3261	105.48	6.5398	7.17874	12.4426	6.63736	8.43083	13.3916
	PI-1840	92.2328	106.683	99.0938	92.7728	94.2544	103.039	92.1565	101.837	98.7847
	Try inhi	103.262	92.5049	107.45	96.3431	84.8674	93.6519	97.7801	92.6614	98.8171

## Sheet: Figure 2d
		SGCTR			GSDME-SG1			GSDME-SG2
Viable cell (%)	PBS	93.8182	102.546	103.636	97.5265	98.5866	103.887	94.958	100	105.042
	Trypsin	105.818	93.8182	101.454	112.368	94.3463	100.707	75.6303	99.1597	96.6387
	Chymotrypsin	110.182	104.727	100.364	89.0459	84.8056	91.1661	86.5546	94.958	99.1597
	Trypsin+Chymotrypsin	105.636	102.818	97.6364	24.3816	26.5018	18.0212	20.1681	7.56302	26.0504
	Lysate	110.546	97.0909	104.364	15.9011	9.54064	29.682	9.2437	10.9244	15.9664

## Sheet: Figure 2e
Cell viability (%)	SGCTR			GE-SG1			GE-SG2
PBS	96.2599	102.302	101.438	110.847	98.4737	90.6793	96.0228	105.294	98.683
Trypsin	109.484	110.059	98.1945	113.788	85.2465	92.4143	96.0994	105.691	98.9252
Chymotrypsin	102.637	98.6559	105.792	103.512	98.773	96.5123	95.0687	100.645	102.309
Trypsin+Chymotrypsin	105.994	97.6858	106.821	13.8445	8.70709	11.1806	5.00554	9.48607	6.40574
Lysate	108.769	111	96.1354	8.52768	8.63904	12.1704	4.6845	10.3153	5.92668

## Sheet: Figure 2f
Viable cell (%)	SGCTR			GE-SG1			GE-SG2
PBS	102.462	97.8461	99.6923	99.6894	108.075	92.236	103.125	97.6562	99.2188
PI-1840	103.385	106.154	96	97.8261	90.3727	106.211	97.6562	102.344	91.4062
Try inhi	86.7692	111.692	100.615	105.279	115.528	109.006	96.0938	92.9688	107.031
Try/Chy	102.462	105.231	98.7692	18.1988	23.2919	27.0186	11.7188	16.4062	28.125
PI-1840+Try/Chy	95.0769	111.692	84.9231	88.5093	81.9876	95.9627	90.625	94.5312	91.4062
Try inhi+Try/Chy	89.5385	86.7692	92.7692	29.8137	30.9938	17.7019	32.8125	17.1875	19.5312

## Sheet: Figure 2g
Cell viability (%)	SGCTR			GE-SG1			GE-SG2
PBS	102.076	95.1124	99.812	98.8545	100.927	100.219	100.766	101.132	96.1026
PI-1840	93.8966	96.8365	99.5393	88.1969	92.3819	90.7374	95.869	90.3165	94.5215
Try inhi	94.188	108.214	97.4802	87.4394	91.0974	94.1626	103.81	95.769	97.2297
Try/Chy	95.4822	104.099	100.005	6.0441	6.4837	6.3132	8.7464	11.4312	7.9527
PI-1840+Try/Chy	103.49	95.3233	100.558	91.572	88.2891	91.3543	90.0891	95.9035	97.9899
Try inhi+Try/Chy	101.476	95.5071	98.771	6.7034	7.417	7.7234	5.0768	5.345	5.872
