# Supplementary material for: Gasdermin E mediates resistance of pancreatic adenocarcinoma to enzymatic digestion through a YBX1–mucin pathway
Source: Nat Cell Biol. 2022 Mar 15;24(3):364–72. doi: 10.1038/s41556-022-00857-4 (PMC8924000; doi:10.1038/s41556-022-00857-4)
Supplement: Source Data Fig. 3 — Statistical source data. [file 41556_2022_857_MOESM6_ESM.xlsx]

## Sheet: Figure 3b
Viable cell (%)		SGCTR			MUC1-SG1			MUC1-SG2			MUC13-SG1			MUC13-SG2			MUC1/MUC13-SG1			MUC1/MUC13-SG2
	PBS	92.7273	105.818	101.454	102.913	98.0583	99.0291	95.9627	104.348	99.6894	104.918	96.7213	98.3607	103.636	92.2857	102.078	105.042	93.6387	98.3193	106.949	95.6042	92.4471
	Try/Chy	88.3636	111.273	101.454	37.8641	32.0388	30.0971	33.5404	37.4037	28.882	31.9672	34.6066	27.6885	28.052	41.2987	23.3766	10.084	7.56302	5.88235	9.06344	8.1571	11.7825

## Sheet: Figure 3c
Viable cell (%)	PBS	SGCTR	104.483	96.2069	99.3103
		GSDME-SG	97.2152	104.051	98.7342
		GSDME-SG/Flag-MUC1	106.109	95.4984	98.3923
		GSDME-SG/Flag-MUC13	99.7135	97.1347	103.152
	Try/Chy	SGCTR	97.2414	100.345	99.3103
		GSDME-SG	6.83544	10.6329	17.4684
		GSDME-SG/Flag-MUC1	53.0547	58.8424	71.3826
		GSDME-SG/Flag-MUC13	60.1719	54.1547	64.4699

## Sheet: Figure 3f
Viable cell (%)	PBS	89.2003	100.068	110.731
	Benzyl-GalNAc	91.2509	99.4532	96.3773
	Try/Chy	88.175	93.3014	105.564
	Try/Chy/Benzyl-GalNAc	10.2529	9.22761	14.3541

## Sheet: Figure 3g
Weight of pancreas (g)	SGCTR	0.4	0.48	0.37	0.59	0.34	0.5
	MUC1-SG	0.24	0.19	0.2	0.23	0.22	0.2
	MUC13-SG	0.23	0.22	0.25	0.28	0.26	0.23
	MUC1/MUC13-SG1	0.18	0.14	0.11	0.12	0.13	0.08
	MUC1/MUC13-SG1	0.13	0.09	0.1	0.15	0.12	0.16
