# Supplementary material for: Gasdermin E mediates resistance of pancreatic adenocarcinoma to enzymatic digestion through a YBX1–mucin pathway
Source: Nat Cell Biol. 2022 Mar 15;24(3):364–72. doi: 10.1038/s41556-022-00857-4 (PMC8924000; doi:10.1038/s41556-022-00857-4)
Supplement: Source Data Fig. 4 — Statistical source data. [file 41556_2022_857_MOESM8_ESM.xlsx]

## Sheet: Figure 4a
Viable cell (%)	PBS	SGCTR	92.0968	95.9355	110.968
		GSDME-SG	101.746	92.2836	106.97
		GSDME-SG/Wt-GSDME	92.2654	95.2174	108.515
		GSDME-SG/NES-GSDME	97.3569	92.5691	105.074
		GSDME-SG/NLS-GSDME	91.106	105.707	108.187
	Try/Chy	SGCTR	92.871	86.2258	80.1936
		GSDME-SG	11.7015	5.71642	10.9254
		GSDME-SG/Wt-GSDME	94.3541	89.4781	85.6321
		GSDME-SG/NES-GSDME	10.7524	8.6463	15.328
		GSDME-SG/NLS-GSDME	98.6466	89.9859	103.827

## Sheet: Figure 4e
Weight of pancreas (g)	SGCTR	0.603	0.561	0.337	0.426	0.539	0.301
	GSDME-SG	0.202	0.181	0.156	0.182	0.149	0.153
	GSDME-SG/Wt-GSDME	0.569	0.606	0.462	0.405	0.414	0.294
	GSDME-SG/D270A	0.153	0.177	0.147	0.162	0.149	0.165
	GSDME-SG/GSDMB	0.215	0.161	0.151	0.132	0.135	0.133

## Sheet: Figure 4f
Cell viability (%)	PBS	Vector	103.199	99.3211	97.4795
		Wt-GSDME	102.903	99.3798	97.7176
		D270A	103.931	99.1919	96.8771
		N320	101.379	99.0096	99.6112
		N394	101.675	100.231	98.0934
		N419	100.983	99.2794	99.7373
		GSDMB	102.528	100.198	97.2744
	Try/Chy	Vector	33.969	34.1135	34.2359
		Wt-GSDME	98.4886	98.6058	95.3784
		D270A	38.1168	38.3004	38.4317
		N320	91.6852	91.7248	91.1903
		N394	97.1716	94.9667	97.9355
		N419	95.4711	95.8385	92.5944
		GSDMB	40.0854	39.1957	40.4562

## Sheet: Figure 4g
Viable cell (%)	PBS	SGCTR	104.954	93.808	101.238
		YBX1-SG1	111.429	90.4762	98.0952
		YBX1-SG2	95.7627	105.085	99.1525
		YBX1-SG/Flag-YBX1	103.125	97.9167	98.9583
	Try/Chy	SGCTR	87.3065	98.452	92.8793
		YBX1-SG1	16.1905	8.57143	11.4286
		YBX1-SG2	13.5593	11.0169	8.47458
		YBX1-SG/Flag-YBX1	105.208	90.625	97.9167

## Sheet: Figure 4h
Weight of pancreas (g)	SGCTR	0.35	0.33	0.31	0.29	0.31	0.24
	YBX1-SG	0.12	0.15	0.11	0.15	0.1	0.09
	YBX1-SG/Flag-MUC1/13-1	0.38	0.36	0.25	0.29	0.38	0.22
	YBX1-SG/Flag-MUC1/13-2	0.38	0.29	0.26	0.39	0.25	0.32
