# Supplementary material for: Gasdermin E mediates resistance of pancreatic adenocarcinoma to enzymatic digestion through a YBX1–mucin pathway
Source: Nat Cell Biol. 2022 Mar 15;24(3):364–72. doi: 10.1038/s41556-022-00857-4 (PMC8924000; doi:10.1038/s41556-022-00857-4)
Supplement: Source Data Fig. 5 — Statistical source data. [file 41556_2022_857_MOESM10_ESM.xlsx]

## Sheet: Figure 5b
			ASPC-1			BXPC-3
Viable cell (%)	PBS	SGCTR	100.583	101.458	97.9592	101.013	103.291	95.6962
		YBX1-SG	103.125	100.312	96.5625	99.1525	97.4576	103.39
		YBX1-SG/NES-YBX1	93.865	101.227	104.908	103.562	97.8082	98.6301
		YBX1-SG/NLS-YBX1	98.8636	102.273	98.8636	105.115	99.7442	95.1407
	Try/Chy	SGCTR	97.0845	92.7114	102.332	92.6582	94.1772	98.7342
		YBX1-SG	9.375	13.125	15.9375	10.1695	14.4068	7.62712
		YBX1-SG/NES-YBX1	14.7239	11.9632	7.36196	12.3288	13.9726	5.75343
		YBX1-SG/NLS-YBX1	92.8977	90.3409	95.4545	105.115	98.2097	94.3734

## Sheet: Figure 5c
		anti-IgG			anti-YBX1
MUC1	PBS	0.118094	0.169398	0.297804	1.05164	1.0156	0.932762
	Try/Chy	0.250441	0.33102	0.286203	4.62581	4.10179	3.98556
MUC13	PBS	0.068854	0.08591	0.066632	1.18389	1.0749	0.741207
	Try/Chy	0.1432	0.097201	0.060709	3.13327	4.05027	3.80324

## Sheet: Figure 5d
left	vector	1.0339	0.966102	1
	MUC1	5.59322	7.11864	8.67
	MUC1/YBX1	100	106.78	93.56
	MUC1/YBX1/Try/Chy	149.153	155.932	165.4
right	vector	1.0339	0.966102	1
	MUC13	6.44068	7.28814	10.4
	MUC13/YBX1	83.0508	89.4407	78.1
	MUC13/YBX1/Try/Chy	115.254	123.729	132

## Sheet: Figure 5e
Relative MFI (Nucleus/cytosol)		SGCTR			GSDME-SG
	PBS	0.506327	0.312316	0.422232	0.124525	0.19257	0.201777
	Try/Chy	0.837848	1.09615	0.949433	0.137859	0.161065	0.217693

## Sheet: Figure 5f
Viable cell (%)	PBS	SGCTR	101.538	96.1539	102.308
		GSDME-SG	102.459	95.1429	102.857
		GSDME-SG/NLS-YBX1	92.4933	102.949	104.558
	Try/Chy	SGCTR	90.5671	86.1539	93.0769
		GSDME-SG	8.57143	14.5714	12.3518
		GSDME-SG/NLS-YBX1	84.4504	90.0804	82.8418

## Sheet: Figure 5g
Weight of pancreas (g)	SGCTR	0.48	0.4	0.47	0.39	0.44	0.2
	YBX1-SG	0.1	0.14	0.18	0.16	0.16	0.13
	YBX1-SG/NLS-YBX1	0.44	0.36	0.49	0.34	0.41	0.25
	YBX1-SG/NES-YBX1	0.12	0.16	0.17	0.15	0.17	0.16
	YBX1-SG/NLS-GSDME	0.18	0.14	0.17	0.15	0.13	0.14
