# Supplementary material for: Gasdermin E mediates resistance of pancreatic adenocarcinoma to enzymatic digestion through a YBX1–mucin pathway
Source: Nat Cell Biol. 2022 Mar 15;24(3):364–72. doi: 10.1038/s41556-022-00857-4 (PMC8924000; doi:10.1038/s41556-022-00857-4)
Supplement: Source Data Fig. 6 — Statistical source data. [file 41556_2022_857_MOESM12_ESM.xlsx]

## Sheet: Figure 6b
Relative expression (GSDME)	PDAC	Adjacent
	4.05169	0.83699
	4.16442	0.420709
	2.10798	0.884496
	4.16522	0.863561
	5.0308	1.64097
	4.52796	1.2271
	3.34957	0.570071
	3.88824	0.777406
	4.06578	1.85072
	5.77076	0.927976

## Sheet: Figure 6c
Relative expression (MUC13)	PDAC	Adjacent
	2.24013	0.313118
	2.5323	1.42882
	2.56955	1.53009
	2.46479	0.757188
	5.69142	1.50157
	4.90106	0.966127
	3.44954	0.75777
	3.56478	0.58957
	2.62659	0.895123
	4.56117	1.26062
