# Supplementary material for: Gasdermin E mediates resistance of pancreatic adenocarcinoma to enzymatic digestion through a YBX1–mucin pathway
Source: Nat Cell Biol. 2022 Mar 15;24(3):364–72. doi: 10.1038/s41556-022-00857-4 (PMC8924000; doi:10.1038/s41556-022-00857-4)
Supplement: Source Data Extended Data Fig. 1 — Statistical source data. [file 41556_2022_857_MOESM13_ESM.xlsx]

## Sheet: Figure S1a
mRNA expression	TET1	TET2	TET3
	0.849368	69.5458	9.55068
	1.00952	59.2068	7.70374
	1.16624	60.2058	8.60446

## Sheet: Figure S1b
MFI		CCC-HPE-2			PANC-1			AsPC-1			BxPC-3
	TET1	0.54	1.48	0.98	1.32	1.88	1.58	1.23	1.35	1.6	1.19	1.35	1.51
	TET2	0.61	0.57	0.76	2.47	1.87	2.35	6.08	4.73	5.99	8.72	6.88	9.73
	TET3	2.59	1.58	1.74	2.27	2.77	2.12	2.57	2.48	2.53	1.94	1.82	2.8

## Sheet: Figure S1d
GSDME mRNA	SGCTR	TET2-SG1	TET2-SG2
	1.00683	0.450058	0.374149
	1.02099	0.400641	0.478193
	0.922796	0.402256	0.261666

## Sheet: Figure S1g
Days after injection	SGCTR					GSDME-SG1					GSDME-SG2
6	18.9348	20.0008	19.7284	22.3062	22.118	19.9356	21.1897	18.683	20.0585	18.7414	21.3124	19.652	21.8071	20.3492	20.0566
10	34.9673	27.0051	31.1721	29.4319	35.9089	30.3492	28.8298	32.72	29.1963	27.948	34.4605	29.2055	28.1643	28.9659	33.9368
14	38.0182	40.5914	47.4862	37.044	42.6265	41.0218	33.6999	44.957	48.3842	52.0827	51.4486	38.9272	35.8228	38.6544	64.3908
18	77.1352	90.8195	57.4783	87.2681	91.3134	67.0602	55.5247	67.8171	75.6904	77.2573	84.4571	69.3514	62.5919	61.7653	82.1017
22	70.7104	118	77.7678	113.762	118.564	95.8333	85.6917	76.2028	104.568	102.34	93.0813	85.6917	78.7755	121.989	116.671
26	99.0698	146.377	97.6864	139.132	152.83	118.662	106.921	95.8124	144.619	126.194	115.52	106.921	98.8066	144.619	126.194
30	120.902	202.819	183.455	186.632	223.719	161.41	176.57	168.135	190.535	179.206	195.468	205.535	192.494	190.923	186.806
34	227.168	262.094	168.577	262.659	278.642	194.978	259.466	247.722	217.179	268.563	267.035	274.502	237.759	270.525	261.637
38	320.967	315.026	311.418	195.308	547.901	300.676	330.325	361.872	366.709	287.044	363.61	337.672	362.703	363.678	324.577
42	686.32	454.682	185.856	461.04	490.628	424.233	457.634	487.584	495.784	421.878	445.931	420.591	489.501	499.434	477.836
46	719.624	652.666	278.283	858.887	627.253	601.819	644.921	862.611	692.106	598.861	639.671	607.485	694.883	707.419	741.509
50	791.678	1000.8	708.871	932.688	482.215	791.161	660.863	685.396	1272.88	759.351	785.73	648.415	789.199	818.629	957.281
54	951.008	1000.86	497.006	938.781	1240.57	846.323	901.45	1169.48	805.225	842.628	911.48	1024.89	981.166	786.442	677.94

## Sheet: Figure S1h
Tumor weight (g)	SGCTR	0.98	0.92	0.83	0.72
	GSDME-SG1	1.02	0.89	0.75	0.53
	GSDME-SG2	0.7	0.68	0.59	0.93

## Sheet: Figure S1i
Weight of pancreas (g)	SGCTR	0.21	0.23	0.21	0.18	0.22
	GSDME-SG	0.13	0.1	0.11	0.09	0.11
	GSDME-SG/Flag-GSDME	0.3	0.38	0.31	0.31	0.25

## Sheet: Figure S1j
Weight of pancreas (g)	SGCTR	0.48	0.34	0.35	0.27	0.3	0.35
	GSDME-SG1	0.17	0.2	0.18	0.12	0.1	0.07
	GSDME-SG2	0.16	0.14	0.12	0.11	0.14	0.09
	GSDME-SG/Flag-GSDME	0.37	0.35	0.28	0.36	0.33	0.32

## Sheet: Figure S1l
Weight of pancreas (g)	Normal pancreas	0.071	0.073	0.068	0.071
	SGCTR	0.364	0.247	0.317	0.286
	Gsdme-SG1	0.109	0.115	0.094	0.083
	Gsdme-SG2	0.0977	0.128	0.081	0.143

## Sheet: Figure S1m
Human CD45+ (%)	SGCTR	2.3	4.3	1.7	3.5	7.2	2.6
	GSDME-SG	3.2	1.6	2.3	2.7	4.6	2.4

## Sheet: Figure S1n
Weight of pancreas (g)	SGCTR	0.446	0.473	0.398	0.507	0.361	0.299
	GSDME-SG	0.165	0.177	0.134	0.153	0.187	0.149
