# Supplementary material for: Gasdermin E mediates resistance of pancreatic adenocarcinoma to enzymatic digestion through a YBX1–mucin pathway
Source: Nat Cell Biol. 2022 Mar 15;24(3):364–72. doi: 10.1038/s41556-022-00857-4 (PMC8924000; doi:10.1038/s41556-022-00857-4)
Supplement: Source Data Extended Data Fig. 2 — Statistical source data. [file 41556_2022_857_MOESM15_ESM.xlsx]

## Sheet: Figure S2a
Viable cell (%)
PBS	SGCTR	95.1777	105.076	99.7462
	GSDME-SG1	98.5714	107.143	94.2857
	GSDME-SG2	103.817	98.4733	97.7099
Lysate	SGCTR	50.2538	57.1066	43.401
	GSDME-SG1	6.85714	4.28571	5.14286
	GSDME-SG2	4.58015	9.92366	6.87023

## Sheet: Figure S2b
cell viability (%)		SGCTR			GSDME-SG1			GSDME-SG2
ASPC1	PBS	98.1272	101.921	99.9516	96.5132	104.197	99.2902	97.4525	102.742	99.8054
	Lysate	92.2019	87.1992	98.0435	6.81069	10.3672	8.15321	6.14178	7.47004	11.6999
PANC1	PBS	102.636	97.5471	99.8165	97.2138	102.768	100.018	98.1705	100.35	102.48
	Lysate	56.1523	53.5776	43.5311	15.605	10.3138	8.42007	12.8208	9.91775	8.60129

## Sheet: Figure S2c
Viable cell (%)		SGCTR			GSDME-SG1			GSDME-SG2
	PBS	107.143	102.857	90	108.333	95.8333	95.8333	106.897	100	93.1034
	IGF-II	111.429	115.714	102.857	95.8333	108.333	112.5	89.6552	86.2069	93.1034
	Insulin	102.857	107.143	94.2857	104.167	95.8333	120.833	100	96.5517	82.7586
	Glucagon	122.143	118.929	109.286	88.5417	111.458	115.625	81.0345	99.1379	100
	Lysate	102.857	90	98.5714	25	8.33333	16.6667	20.6897	3.44828	34.4828

## Sheet: Figure S2d
cell viability (%)	SGCTR			GSDME-SG1			GSDME-SG2
PBS	94.9507	103.004	102.046	103.481	98.7515	97.768	95.7546	97.5682	106.677
IGF-II	89.3828	95.9853	97.6607	102.151	101.778	109.7	94.0686	96.382	87.8203
insulin	107.039	112.24	111.896	107.077	112.323	116.684	103.758	97.0241	104.688
Glucagon	102.028	102.232	92.1651	101.03	94.0573	83.6537	90.9333	91.9044	102.708
lysate	100.314	106.325	106.506	4.23621	5.57457	5.7196	8.12038	7.22891	7.96943

## Sheet: Figure S2e
Viable cell(%)		SGCTR			GSDME-SG1			GSDME-SG2
Lysate-	PBS	101.351	97.2973	101.351	98.8636	95.4545	105.682	90.7895	98.6842	110.526
	DMH	97.2973	105.405	109.46	85.2273	95.4545	95.4545	106.579	114.474	102.632
	Orlistat	94.0828	102.071	96.7456	89.9083	110.092	87.156	93.5567	92.0103	106.701
Lysate+	PBS	109.46	97.2973	105.405	13.6364	17.0454	17.0454	7.89474	27.6316	19.7368
	DMH	102.351	94.2973	98.3514	17.0454	20.4546	10.2273	11.8421	23.6842	15.7895
	Orlistat	99.4083	101.183	90.5325	18.3486	8.25688	11.9266	13.9175	20.8763	10.0516

## Sheet: Figure S2f
cell viability (%)		SGCTR			GSDME-SG1			GSDME-SG2
Lysate-	PBS	95.4399	100.359	104.201	100.6	99.6823	96.7176	104.206	98.9879	96.8063
	DMH	98.2535	105.318	103.608	98.1908	96.6382	99.7878	101.267	98.9692	96.1812
	Orlistat	96.9748	106.395	102.237	105.038	97.8798	101.251	97.0412	96.9001	102.321
Lysate+	PBS	89.1248	93.9784	86.9594	8.43939	9.22701	12.6718	9.55948	7.85094	8.06763
	DMH	84.8143	94.6224	87.4864	11.1209	9.93458	11.3936	10.0322	8.70321	10.0773
	Orlistat	101.293	95.4372	92.6011	4.62708	8.59534	5.49282	11.5528	6.15914	6.09639

## Sheet: Figure S2i
Viable cell(%)	PBS			Try/Chy
CCC-HPE-2	92.6887	100.472	106.84	19.1038	21.934	12.7358
PANC-1	88.0668	100.955	110.978	55.1313	45.1074	59.4272
ASPC-1	96.3461	96.9231	106.731	91.7308	93.4615	102.115
BXPC-3	85.2495	115.184	99.5662	102.169	109.978	91.7571

## Sheet: Figure S2j
cell viability (%)	PBS			Try/Chy
CCC-HPE-2	104.079	91.463	104.458	14.2544	13.2102	13.0834
PANC-1	106.576	100.103	93.3208	61.2831	62.3263	65.4266
ASPC-1	93.5259	101.953	104.521	92.6323	99.6216	104.755
BXPC-3	105.588	99.3482	95.0633	103.033	97.3632	102.052

## Sheet: Figure S2k
Weight of pancreas (g)	SGCTR	0.262	0.319	0.238	0.286
	Gsdme-SG	0.264	0.231	0.276	0.193
