# Supplementary material for: Gasdermin E mediates resistance of pancreatic adenocarcinoma to enzymatic digestion through a YBX1–mucin pathway
Source: Nat Cell Biol. 2022 Mar 15;24(3):364–72. doi: 10.1038/s41556-022-00857-4 (PMC8924000; doi:10.1038/s41556-022-00857-4)
Supplement: Source Data Extended Data Fig. 3 — Statistical source data. [file 41556_2022_857_MOESM17_ESM.xlsx]

## Sheet: Figure S3a
	MUC1	MUC3a	MUC4	MUC12	MUC13	MUC15	MUC16
Relative mRNA	1.14983	0.000478	0.001793	0.017183	0.931543	0.001573	0.000234
	0.939724	0.000462	0.001906	0.01593	1.19676	0.001311	0.000198
	0.910447	0.000442	0.002039	0.014365	0.931622	0.000783	0.000132

## Sheet: Figure S3b
Relative mRNA		SGCTR			GSDME-SG1			GSDME-SG2
	MUC1	1.15612	0.944886	0.915417	0.462036	0.351809	0.491768	0.256145	0.283723	0.27339
	MUC13	0.919856	1.18174	0.919935	5.59e-05	3.99e-05	4.56e-05	9.75e-05	0.000207	0.00016

## Sheet: Figure S3f
Viable cell (%)		SGCTR			MUC1-SG1			MUC1-SG2			MUC13-SG1			MUC13-SG2			MUC1/MUC13-SG1			MUC1/MUC13-SG2
	PBS	95.5556	103.333	101.111	108.911	88.1188	102.97	108.641	90.6593	100.699	97.5904	102.41	100	112.5	89.7321	97.7679	95.0311	97.8261	107.143	94.898	101.02	104.082
	Try/Chy	97.7778	97.7778	94.4444	40.5941	31.6832	37.6238	45.7043	36.7133	32.967	36.1446	42.1687	33.7349	48.2143	37.5	34.8214	8.38509	10.2485	6.52174	6.12245	11.2245	13.2653

## Sheet: Figure S3g
Viable cell (%)	PBS	107.432	94.2568	98.3108
	GO-203	93.2432	103.378	96.2838
	Try/Chy	102.365	98.3108	100.338
	Try/Chy/GO-203	17.2297	39.527	24.3243

## Sheet: Figure S3h
Viable cell (%)	PBS	SGGFP	103.767	97.6027	98.6301
		GSDME-SG	97.1347	99.7135	103.152
		GSDME-SG/Flag-MUC1	101.124	98.5955	100.281
		GSDME-SG/Flag-MUC13	106.232	96.034	97.7337
	Try/Chy	SGGFP	64.726	72.9452	60.6164
		GSDME-SG	5.15759	10.3152	12.0344
		GSDME-SG/Flag-MUC1	54.7753	61.5168	52.2472
		GSDME-SG/Flag-MUC13	62.8895	57.7904	55.2408

## Sheet: Figure S3i
			ASPC-1			PANC-1
Viable cell (%)	PBS	SGGFP	100	97.6191	102.381	101.013	98.7342	100.253
		GSDME-SG	95.1724	99.3103	105.517	99.1736	101.653	99.1736
		GSDME-SG/Flag-MUC1/MUC13-1	96.7105	96.7105	106.579	104.546	97.2727	98.1818
		GSDME-SG/Flag-MUC1/MUC13-1	99.0196	97.0588	103.922	99.6743	103.583	96.7427
	Try/Chy	SGGFP	100.794	101.587	103.175	47.0886	59.2405	61.519
		GSDME-SG	9.31034	7.24138	11.3793	6.61157	12.3967	4.13223
		GSDME-SG/Flag-MUC1	98.6842	95.7237	101.645	92.7273	90.9091	95.4545
		GSDME-SG/Flag-MUC13	102.941	92.1569	100.98	89.9023	99.6743	95.7655

## Sheet: Figure S3j
		PBS			Try/Chy
ASPC-1	GSDME	0.965408	1.11641	0.918187	1.51128	1.84015	1.65999
	M1	1.08092	0.967101	0.951976	1.52067	1.61932	1.92144
	M13	0.898263	1.15102	0.950716	2.40284	2.30612	2.61634
	ACTIN	0.953814	0.964694	1.08149	1.00275	1.07596	1.08632
BXPC-3	GSDME	0.939735	1.1102	0.950063	1.88545	1.61893	1.75219
	MUC1	0.922025	0.962656	1.11532	2.535	2.3644	2.38003
	MUC13	0.950732	0.97412	1.07515	2.92534	2.65391	3.1645
	ACTIN	0.98717	1.08849	0.924336	0.967448	1.00259	0.978329

## Sheet: Figure S3l
mRNA expression		PBS			Try/Chy
	ST6GalNaC4	0.921478	1.00004	1.08518	2.01978	2.01978	2.01978
	ST3Gal5	0.908538	1.0471	1.05116	1.9362	1.871	1.85886
	ST3Gal1	1.03292	0.963264	1.00505	2.08918	2.09795	1.70345
	ST3Gal2	0.979364	0.954887	1.06931	2.2894	2.16054	2.33706

## Sheet: Figure S3m
Weight of pancreas (g)	ASPC-1	PBS	0.61	0.56	0.35	0.44	0.35
		GO-203	0.3	0.2	0.21	0.14	0.18
	BXPC-3	PBS	1.14	0.92	1.17	1.19	0.86
		GO-203	0.4	0.4	0.52	0.68	0.74

## Sheet: Figure S3n
survival time (days) after injection	PBS	31	33	46	66	78	79
	GO-203	77	80	92	102	114	120

[truncated: 1 more sheets: Figure S3o]
