# Supplementary material for: Gasdermin E mediates resistance of pancreatic adenocarcinoma to enzymatic digestion through a YBX1–mucin pathway
Source: Nat Cell Biol. 2022 Mar 15;24(3):364–72. doi: 10.1038/s41556-022-00857-4 (PMC8924000; doi:10.1038/s41556-022-00857-4)
Supplement: Source Data Extended Data Fig. 4 — Statistical source data. [file 41556_2022_857_MOESM19_ESM.xlsx]

## Sheet: Figure S4a
		PBS			Try/Chy
Relative MFI (total)	ASPC-1	1.00199	1.06654	0.931475	7.79503	5.98156	6.13335
	BXPC-3	1.25497	0.673985	1.07105	14.4534	11.2417	13.5459
Relative MFI (Nucleus/cytosol)	ASPC-1	0.175439	0.150661	0.099407	1.51659	1.19456	1.27706
	BXPC-3	0.03744	0.066116	0.07841	1.39906	1.19627	0.936653

## Sheet: Figure S4b
Viable cell (%)	PBS	SGCTR	97.6744	103.101	99.2248
		GSDME-SG	110.368	97.3244	92.3077
		GSDME-SG/NES-GSDME	95.4545	104.785	99.7608
		GSDME-SG/NLS-GSDME	108.833	92.7445	98.4227
	Try/Chy	SGCTR	44.1861	55.8139	46.5116
		GSDME-SG	7.02341	7.02341	9.0301
		GSDME-SG/NES-GSDME	6.45933	7.17703	11.4832
		GSDME-SG/NLS-GSDME	101.262	90.8517	80.4416

## Sheet: Figure S4d
Relative enrichment (fold)		PBS			Try/Chy
MUC1	IgG	0.11874	0.139441	0.09394	0.104088	0.122235	0.082348
	Vector	0.998337	0.647312	1.54742	2.17559	1.72606	1.51222
	Flag-GSDME	1.95396	1.43273	1.89985	1.11554	1.50305	1.12884
MUC13	IgG	0.135025	0.203039	0.170138	0.132338	0.198999	0.166752
	Vector	1.60031	0.980192	0.637507	1.09333	1.64543	1.31079
	Flag-GSDME	1.94881	1.4455	2.16042	1.62433	1.796	2.07312

## Sheet: Figure S4e
level (%)	hr	Vector			Flag-GSDME
MUC1	0	106.884	91.1838	101.932	98.7126	98.9733	102.314
	4	77.3276	73.7375	82.9893	86.76	71.4138	90.9811
	8	59.7096	48.0248	63.2118	54.1009	62.9931	71.895
	12	40.8958	46.0922	35.6196	47.4389	31.219	43.63
MUC13	0	107.689	98.4079	93.9035	105.756	100.425	93.8189
	4	78.0447	88.6196	93.2884	96.3683	90.3999	80.5761
	8	69.0336	64.7619	57.4586	71.3102	58.1602	65.463
	12	28.1996	31.3505	38.9335	32.4537	36.2863	27.6671

## Sheet: Figure S4h
	Vec	WT-GSDME	D270A	N320	N394	N419	GSDMB
Positive spots per cell	2	23	1	11	12	8	0
	1	31	0	13	11	15	1
	0	35	0	14	13	16	2
	0	30	1	7	15	19	0
	0	11	1	15	10	18	1
	1	33	2	20	18	10	0
	1	26	0	18	9	12	1
	0	18	0	9	15	7	0
	1	22	1	23	13	13	0

## Sheet: Figure S4i
		PBS			Try/Chy
Relative MFI (Nucleus/cytosol)	ASPC-1	0.521069	0.37378	0.450661	1.71593	1.61249	1.50371
	BXPC-3	0.582187	0.692973	0.417491	2.03318	2.5014	1.92874

## Sheet: Figure S4k
Viable cell (%)	PBS	SGCTR	95.4262	104.782	99.7921
		YBX1-SG1	102.423	96.4758	101.101
		YBX1-SG2	97.4359	102.564	100
		YBX1-SG/Flag-YBX1	99.6429	98.5714	101.786
	Try/Chy	SGCTR	61.0603	49.4262	52.9314
		YBX1-SG1	3.30396	8.59031	10.5727
		YBX1-SG2	6.41026	8.33333	11.5385
		YBX1-SG/Flag-YBX1	94.2857	100.714	98.5714

## Sheet: Figure S4m
Weight of pancreas (g)	SGCTR	0.36	0.55	0.48	0.46	0.51
	YBX1-SG1	0.16	0.15	0.23	0.2	0.18
	YBX1-SG2	0.1	0.26	0.2	0.16	0.25
