# Supplementary material for: Gasdermin E mediates resistance of pancreatic adenocarcinoma to enzymatic digestion through a YBX1–mucin pathway
Source: Nat Cell Biol. 2022 Mar 15;24(3):364–72. doi: 10.1038/s41556-022-00857-4 (PMC8924000; doi:10.1038/s41556-022-00857-4)
Supplement: Source Data Extended Data Fig. 5 — Statistical source data. [file 41556_2022_857_MOESM21_ESM.xlsx]

## Sheet: Figure S5c
		vector			Flag-YBX1			YBX1-SG
MUC1 mRNA	PBS	1.00265	0.989184	1.00827	1.74008	1.80824	1.80634	0.276571	0.289542	0.296871
	Try/Chy	1.36238	1.37652	1.3735	2.28584	2.45126	2.21922	0.213587	0.212977	0.208703
MUC13 mRNA	PBS	1.06753	0.950978	0.985028	1.48602	1.46847	1.49165	0.368892	0.3587	0.386873
	Try/Chy	2.23361	2.16542	2.30961	2.42566	2.61171	2.61268	0.519061	0.486387	0.494763

## Sheet: Figure S5d
mRNA expression		SGCTR			YBX1-SG/vector			YBX1-SG/NLS-YBX1			YBX1-SG/NES-YBX1
	muc1	1.18688	0.945866	0.890767	0.220664	0.222256	0.253962	2.81775	1.99905	2.93163	0.301008	0.409341	0.341214
	muc13	1.14617	1.10451	1.00549	0.479281	0.372261	0.414639	3.76087	2.70928	3.02739	0.631315	0.619399	0.524437

## Sheet: Figure S5h
		PBS			Try/Chy
Relative MFI in nucleus	SGCTR	0.559595	0.448975	0.64455	1.71021	1.85362	1.55507
	YBX1-SG	0.54032	0.658104	0.510779	1.94612	1.69732	2.07427

## Sheet: Figure S5i
Relative MFI	PBS	0.822597	1.15757	0.466569	0.906819	1.60452	1.23031	1.57557	0.44025	0.7958
	WGA	1.82417	0.807284	1.12	1.14561	1.23725	1.64567	0.71421	0.9262	0.805849
	Try/Chy	9.2687	10.6581	9.46011	9.58836	11.5719	7.8398	9.96664	7.20479	8.74183
	WGA+Try/Chy	2.55369	2.19957	2.92934	2.7073	3.05352	1.63826	3.98283	3.40356	3.57081

## Sheet: Figure S5j
Viable cell (%)	PBS	SGCTR	95.1407	105.115	99.7442
		GSDME-SG	98.6301	96.1644	105.206
		GSDME-SG/NLS-YBX1	97.2785	95.8888	106.833
	Try/Chy	SGCTR	52.9412	44.5013	49.8721
		GSDME-SG	11.5069	10.6849	13.9726
		GSDME-SG/NLS-YBX1	85.9873	82.513	78.1702

## Sheet: Figure S5k
Viable cell (%)	ASPC-1	PBS	SGGFP	102.941	100.98	96.0784
			YBX1-SG	99.1453	102.564	98.2906
			YBX1-SG/NLS-GSDME	97.3822	104.45	98.1675
		Try/Chy	SGGFP	89.2157	109.804	100
			YBX1-SG	11.1111	8.54701	13.6752
			YBX1-SG/NLS-GSDME	8.63874	13.3508	9.42408
	BXPC-3	PBS	SGGFP	95.8506	104.564	99.5851
			YBX1-SG	91.1833	106.496	102.32
			YBX1-SG/NLS-GSDME	100.704	104.93	94.3662
		Try/Chy	SGGFP	97.7178	89.0041	92.7386
			YBX1-SG	6.96056	8.35267	11.833
			YBX1-SG/NLS-GSDME	5.6338	7.74648	9.15493
