# Supplementary material for: Gasdermin E mediates resistance of pancreatic adenocarcinoma to enzymatic digestion through a YBX1–mucin pathway
Source: Nat Cell Biol. 2022 Mar 15;24(3):364–72. doi: 10.1038/s41556-022-00857-4 (PMC8924000; doi:10.1038/s41556-022-00857-4)
Supplement: Source Data Extended Data Fig. 6 — Statistical source data. [file 41556_2022_857_MOESM23_ESM.xlsx]

## Sheet: Figure S6b
Relative expression (YBX1)	PDAC	Adjacent
	7.73843	0.685598
	6.51148	0.962213
	5.85869	0.675416
	6.94932	1.09288
	5.8751	0.755742
	5.02885	1.08553
	5.07524	0.727458
	8.18814	0.853038
	5.31452	1.63197
	7.35434	1.53015

## Sheet: Figure S6c
Relative expression (MUC1)	Adjacent	PDAC
	1.88497	5.69993
	1.40235	5.71343
	0.736184	6.23006
	1.35784	8.85021
	0.677169	9.02776
	1.11028	6.99425
	0.866717	8.71618
	0.816704	5.69292
	0.51963	5.74043
	0.628157	6.88822
